# Supplementary material for: SPOP mutation drives prostate neoplasia without stabilizing oncogenic transcription factor ERG
Source: J Clin Invest. 2017 Dec 4;128(1):381–6. doi: 10.1172/JCI96551 (PMC5749531; doi:10.1172/JCI96551)
Supplement: Supplemental Table 1 [file jci-128-96551-s002.xlsx]

## Sheet: Mouse_ERG_PTEN_WT
Gene	wt1	wt2	wt3	ERG1	ERG2	ERG3
Sgsh	7.93367	7.68868	7.6808	9.15316	9.09171	9.05683
Tomm22	9.80974	10.0031	9.89217	10.8232	10.7556	10.7849
Slc27a3	8.52882	8.41307	8.58816	7.84132	7.87238	7.89514
Cdc42ep2	9.42509	9.26655	9.37248	8.61408	8.74859	8.67349
Sipa1l1	11.5005	11.4331	11.3862	10.6718	10.7649	10.7462
Tmem53	9.74681	9.68318	9.57599	8.97847	8.96117	8.84169
P4ha2	9.86388	9.9568	9.91948	9.17811	9.04013	9.20447
P4ha2	10.7087	10.7849	10.7751	9.88286	10.0675	10.077
Stxbp1	11.3569	11.2792	11.1847	10.4732	10.3709	10.3894
Aldoc	9.90153	9.88286	9.91948	8.83401	9.03105	9.00503
Paip1	8.71468	8.79961	8.66461	7.60566	7.80263	7.80263
Prr13	13.5036	13.483	13.5358	12.6415	12.4965	12.3798

## Sheet: Mouse_ERG_PTEN_WT_SPOP
Gene	S0w	S1w	S2w	S5P3w	S5P7w	S0m	S1m	S2m	S5P3m	S5P7m
Sgsh	2.5152	2.29579	2.52267	2.67167	2.54709	2.40921	2.60123	2.31895	2.4199	2.45222
Tomm22	6.33769	6.07169	6.07411	6.02223	6.28951	6.05908	6.32779	6.25121	6.03103	6.22811
Slc27a3	1.08688	1.39737	1.30447	1.32618	1.15108	1.30287	0.993933	1.16314	1.26927	1.21774
Cdc42ep2	4.64913	4.30962	4.38045	4.36647	4.75351	4.59453	4.95168	4.97149	4.50506	4.7588
Sipa1l1	3.62438	3.66676	3.60984	3.52218	3.7112	3.66519	3.55698	3.66628	3.58061	3.67807
Tmem53	1.16871	1.53539	1.40126	1.8462	1.26254	1.63397	1.31823	1.5293	1.7031	1.30171
P4ha2	4.11685	4.2234	4.15361	4.08481	4.25313	4.04047	3.79339	4.11338	3.7966	4.25461
P4ha2	4.11685	4.2234	4.15361	4.08481	4.25313	4.04047	3.79339	4.11338	3.7966	4.25461
Stxbp1	3.53007	3.55025	3.5616	3.66184	3.62954	3.64391	3.69636	3.65813	3.62651	3.6813
Aldoc	1.3424	1.3588	1.49682	1.5591	1.2058	1.21352	0.980546	1.28806	1.55097	1.31239
Paip1	4.35493	4.42877	4.3691	4.35598	4.38695	4.40108	4.45482	4.348	4.37774	4.46876
Prr13	5.56286	5.52496	5.65476	5.55834	5.60449	5.63733	5.5992	5.58552	5.62676	5.66443

## Sheet: Mouse_ERG_PTEN_Loss
Gene	PL_wt1	PL_wt2	PL_wt3	PL_wt4	PL_ERG1	PL_ERG2	PL_ERG3	PL_ERG4
Aqp5	8.51428	8.79692	8.0712	8.57789	10.8804	10.989	10.8252	10.6057
Cxcl15	11.6515	12.5242	12.0293	12.6249	14.6116	14.4144	13.9276	14.7088
Aldh1l2	7.52153	7.21049	7.07998	7.93946	9.65934	9.51989	9.61482	9.73267
Aldoc	9.55194	9.94039	9.65735	9.89329	12.3614	11.6464	11.6414	11.5984
Tmem87a	7.07873	7.23754	9.46308	7.0714	9.6373	9.58248	9.6477	9.53192
Cxcl1	11.0497	10.9099	8.95812	10.7849	12.9278	12.2186	12.3506	11.7081
Spp1	10.6917	10.0316	9.47632	10.7258	12.192	12.8604	12.1135	11.1532
Alms1	6.13039	6.45539	6.06895	6.36105	8.62355	7.57664	7.41789	8.35549
Cp	9.36205	9.4887	8.94573	9.21184	10.3613	10.453	10.3579	10.6241
Cp	7.48545	7.72155	7.01408	7.55298	8.30934	8.19189	8.40291	8.50635
Cp	7.24539	7.03537	6.34947	6.88777	8.46992	7.54399	7.69789	8.41133
Cp	11.5574	11.7152	10.1064	11.4123	13.1157	12.5538	12.7256	13.2142
Cp	7.42405	7.44691	6.43252	7.68171	9.13384	8.48025	8.77338	8.99553
Gdf15	6.84342	6.94197	6.97248	7.35237	9.00321	8.62053	8.80875	8.35549
Calml4	7.7058	7.09029	7.78831	7.67184	9.00321	9.74009	9.76293	8.18423
Tnc	9.02129	8.73079	8.84184	9.19763	9.42582	10.8887	11.0253	10.7728
Tnc	8.55544	8.31579	8.56116	8.90954	9.16397	10.2555	10.4071	10.4995
Creld2	10.3234	10.5511	10.4172	10.0029	11.9543	11.7762	11.6517	11.9198
Adora2b	8.71395	9.64724	8.37961	8.99658	10.2629	10.2662	10.3158	10.8803
Wars	8.0262	8.30599	7.97389	7.97329	8.99383	9.275	9.53263	9.62958
Wars	10.9597	11.121	10.8494	10.9654	12.0293	12.1986	12.6115	12.3633
Wars	7.91916	8.22676	7.8475	7.99569	9.10735	8.90168	9.15277	9.42763
Wars	8.52779	9.24229	8.85997	8.96983	10.0495	10.0768	10.6245	10.7002
Socs3	9.29236	9.64724	8.98861	9.51755	11.0616	10.0223	11.7356	10.3731
Qsox1	10.1033	10.3699	9.9829	10.0029	11.5992	11.2446	11.1552	11.9442
Ampd3	9.7846	9.88431	9.30829	9.34342	11.2976	10.6425	10.7005	10.9388
Chrnb1	8.00305	8.13735	7.75098	8.20038	9.05752	8.94317	8.75149	9.52184
Chrnb1	9.6744	9.65737	9.29329	9.56908	10.568	10.811	10.776	11.1641
Rap1gap	9.94605	9.78143	10.0567	9.56908	10.9855	11.5426	11.0916	10.7762
Rap1gap	6.65184	6.58671	6.91306	6.5212	7.37926	7.3861	7.36566	6.96101
Asph	8.90978	8.83134	9.02337	8.765	10.5383	9.76278	9.81697	10.1142
Asph	7.16648	7.74815	7.47681	7.37842	9.26618	8.56325	8.12896	8.84855
Asph	6.22711	6.33421	6.45013	6.59368	7.43242	6.96579	6.80592	7.53408
Asph	5.97329	6.45539	6.1925	6.60961	7.0425	6.65434	7.12938	7.24868
Asph	6.8152	6.60368	6.91306	6.7923	7.6875	7.33624	7.12938	7.78685
Asph	7.26921	7.13028	6.92823	6.88777	7.93	7.50771	7.59202	8.01136
S100a8	10.8324	11.2608	10.304	10.1514	12.0916	11.5984	12.5268	11.3657
Tinagl1	7.8475	7.67208	7.8113	7.65781	8.71386	9.00503	9.48921	8.80728
Spcs3	10.3332	10.5288	10.7183	10.4849	12.0978	11.5128	11.2575	12.1395
Mgst1	11.6304	11.4981	12.0467	11.7467	13.1021	12.6429	13.0857	12.9223
Mgst1	11.5028	10.9007	11.2509	11.098	11.6365	12.1239	12.287	11.5215
Lonrf3	8.90978	8.58804	8.83408	8.59727	9.49237	10.2763	10.1977	9.75408
Dnajc3	10.2259	10.5394	10.3978	10.255	11.7188	11.4634	11.3983	11.6057
Tubb6	10.2259	10.1415	9.74666	10.1419	11.1548	10.7468	11.8205	11.2296
Unc5b	7.63586	7.55347	7.74039	7.47711	8.73139	8.88211	8.70855	8.70816
Tmem97	8.91832	9.18767	9.03342	9.13391	10.4164	10.0467	10.0856	10.1445
Tcn2	10.4935	9.91744	9.9829	10.1824	11.3757	11.1015	11.2966	11.2103
Hgf	7.24539	7.31329	6.8575	7.37842	8.16145	7.85625	9.0576	8.12109
Hgf	6.77316	6.99773	6.64303	6.92816	7.76566	7.20395	8.20303	7.93443
Apbb2	8.44448	8.56883	8.37961	8.5034	9.5241	9.74009	9.75365	9.24842
Gpr110	6.11539	6.11605	6.33361	6.14592	7.39452	7.33624	7.06758	7.23737
St3gal4	7.3594	7.60372	6.64303	7.31934	8.29916	8.06513	8.59513	8.28992
Fbln1	7.71859	7.61375	7.41702	7.49092	8.95251	9.00503	8.45447	8.14378
Fbln1	11.8397	11.5322	11.5492	11.7679	12.4895	12.6532	12.1895	11.8949
Bin1	9.7721	9.69447	10.0461	9.78053	10.4282	11.1193	11.278	10.7002
Slco2a1	8.63789	8.41395	8.61511	8.29218	9.14408	10.1827	9.93753	8.87684
Slco2a1	7.3594	7.56684	7.58377	7.41172	7.91013	8.90168	8.68026	7.88724
Spon2	9.85773	9.97211	10.4935	10.8976	10.9855	11.2446	11.6414	11.5215
Serpine2	7.44855	7.36618	7.61953	7.76566	8.61094	8.51965	8.70303	8.45724
Macrod1	8.33584	8.4807	8.77355	8.57789	9.7157	9.53434	9.47365	9.52516
Csgalnact1	7.23203	6.97053	6.82843	7.18724	7.881	8.23276	8.40291	7.69776
Apobec1	9.6477	9.52343	9.28289	9.53906	10.5383	10.72	10.3056	10.3966
Rasl11a	6.66882	6.48789	6.61224	6.27276	7.43242	7.23276	7.4725	7.50803
Rasl11a	7.04184	6.87092	6.98566	6.92816	8.05505	7.56684	8.00961	8.16241
Mthfd2	7.96474	7.67208	7.72716	7.81949	8.76566	8.59816	8.78831	8.89657
Unc93b1	9.46158	9.09852	8.78339	9.38146	10.2774	10.2351	9.98373	10.0686
Rgs16	7.15325	7.11632	7.07998	6.88777	7.53579	7.90165	8.85918	7.77341
Rhoj	9.66461	9.51536	9.30829	9.62697	10.3417	10.1827	10.9876	10.4069
Ptpn1	9.53332	9.29135	9.10813	9.14369	9.95726	10.0401	10.6042	10.267
Dio3	7.37281	6.92831	6.97248	6.99883	7.45895	7.78627	8.49763	8.31445
Ly6c1	13.4253	13.0178	12.7227	13.4034	14.4041	13.7317	13.8232	14.3218
Cfb	9.60059	9.20647	8.59486	9.30983	10.0837	10.3867	10.2766	9.60115
Tnfaip2	7.94169	8.15939	7.78831	8.16092	8.83345	8.63079	9.4267	8.76748
Tnfaip2	7.67414	7.35579	7.19369	7.41172	8.42855	7.83159	8.60519	7.98882
Tnfaip2	6.88553	6.41947	6.58368	7.08658	7.80276	7.3861	8.00961	7.19376
D17Wsu104e	9.94605	10.0973	9.90153	10.2067	11.0383	10.786	10.8983	11.0188
Tmed3	10.6048	10.6968	10.9497	10.8682	12.0699	11.4067	11.3519	11.8786
Tiam2	6.75934	6.92831	6.98566	6.88777	7.62974	7.7725	8.04281	7.69197
Ppic	8.72268	8.62211	8.52807	9.05752	9.38224	9.90902	9.35746	9.40684
Ppic	11.0166	10.8583	10.87	10.9466	11.6169	12.2186	11.6414	11.7664
St3gal1	7.63586	7.35579	6.82843	7.38867	8.42855	7.97329	8.52023	7.81132
Prss22	7.28377	7.98803	7.90395	7.57464	8.19382	8.44469	8.80875	8.76748
Tgfbi	10.7388	10.5006	10.2343	10.7258	11.3483	11.2915	11.6896	11.3196
Tgfbi	8.65805	8.53745	8.16712	8.73863	9.27519	9.01544	9.55101	9.09391
Vcan	6.97105	6.45539	6.8428	7.12987	7.65934	7.50771	7.87337	7.79688
Cpne2	7.58439	7.32803	7.18104	7.54343	8.37776	8.28447	8.40291	8.00182
Cpne8	7.98882	7.77146	7.31382	7.78802	8.27993	8.243	8.74098	8.48633
Cpne8	8.87658	8.84113	8.46954	8.96983	9.32882	9.7303	9.82597	9.70178
Ccdc80	10.919	10.0602	10.9685	10.9083	11.4226	11.8943	11.661	11.297
Sirpa	11.0318	10.6419	10.5277	11.0586	11.7131	11.6566	11.6175	11.6886
Tmem44	7.77306	7.82408	7.77719	8.13766	8.62355	8.51334	8.70855	9.07494
Tmed9	7.20307	7.67208	7.97389	7.36537	8.75801	7.98611	8.48803	8.38794
Wisp1	7.91005	7.91816	7.88153	8.07275	8.77776	9.01544	8.63789	8.6888
Dab2	10.2259	10.1415	10.3443	10.3439	11.0368	10.7468	11.4334	11.1731
Dab2	9.92822	9.65737	10.0567	10.1234	10.823	10.4442	10.9583	10.7192
Dab2	7.88684	7.69575	7.94053	8.08646	8.6743	8.43593	8.99092	8.31445
Nes	7.20307	6.87092	6.76914	7.36537	7.26947	8.27465	7.87337	8.09763
Ephb4	8.82407	8.28207	8.34711	8.63799	9.00321	9.45976	9.53263	9.33467
Ephb4	9.46158	9.31721	9.24842	9.40559	9.80877	10.4361	10.286	10.2081
Slc38a10	7.21644	7.38859	7.27645	7.26713	7.98218	7.96868	8.36482	8.13035
Sec63	9.39622	9.35298	9.37248	10.0118	10.5181	10.3718	10.2181	10.3221
Sec63	9.54297	9.42368	9.53054	9.71061	10.3704	10.3247	9.98373	10.4069
Prelid2	7.05606	6.88534	6.64303	6.97128	7.64177	7.56684	7.71092	7.92447
P4ha2	9.69249	9.43252	9.23167	9.27249	10.272	10.2261	10.1693	10.2454
P4ha2	8.97913	8.65434	8.29769	8.51319	9.31882	8.96224	9.46803	9.32118
Ier3	11.3468	11.2782	11.2768	11.4123	12.0293	12.2314	12.4251	11.8949
Elmo1	6.92921	6.31632	6.43252	6.80684	7.08611	7.3861	7.32776	7.91022
Elmo1	6.43724	6.48789	6.43252	6.23882	6.81446	7.31194	6.83447	7.20851
Elmo1	9.14566	8.99994	9.38224	9.21184	9.7208	9.84566	9.84666	10.2774
Elmo1	6.16355	6.24579	6.24592	6.74415	6.87224	6.99347	7.23711	7.07237
Rcan1	6.49965	6.26263	6.17526	6.27276	7.52207	6.46342	7.20115	7.24868
Pard6g	9.33	9.47073	9.45573	9.41587	9.69105	10.2969	10.5932	10.3114
Msn	8.27444	8.73927	8.53765	8.39453	9.04697	9.26395	9.45394	9.3816
Msn	7.76461	7.92789	7.70306	7.74171	8.46992	8.50408	8.99092	8.25681
Hsd3b7	11.2032	11.2395	11.4041	11.3951	12.1547	12.2454	12.0727	11.9598
Hsd3b7	10.465	10.1872	10.4172	10.3148	10.8327	10.9742	10.9376	11.1777
Ifitm2	12.7734	13.0178	12.6023	12.9191	13.5528	13.6898	13.6447	13.6156
Sema3f	9.5649	9.28389	9.3224	9.27249	9.79022	10.3867	10.3983	9.95609
Sema3f	10.152	9.71105	10.0866	9.70013	10.3704	11.012	10.8818	10.5758
Dctd	8.26583	8.58804	7.75098	8.12749	8.72268	8.80636	9.19595	9.18887
Tuba1a	10.0098	10.0024	9.84987	9.51755	10.1629	10.5606	10.9876	10.8408
Rab8b	10.4156	10.2829	10.2157	10.4849	10.8804	11.2696	11.2315	10.85
Rab8b	10.0411	9.62337	9.42723	9.82567	10.5781	10.5606	10.7005	10.2454
Tnfrsf1a	8.01294	8.57841	8.7	8.49402	9.09894	9.14408	9.3482	9.35355
Tnfrsf1a	8.24343	8.61309	8.69045	8.46118	9.0121	9.13395	9.1721	9.23026
Tnfrsf1a	8.45421	8.64541	8.53765	8.43834	9.17744	9.00503	9.22388	9.44079
Kank1	9.72851	9.63681	10.0866	9.89329	10.7938	10.5128	10.4737	10.7099
Plat	10.4835	10.7115	10.5592	10.7115	11.3084	11.4148	11.5134	11.3657
Adamts1	6.57711	6.9566	6.80079	6.90408	7.34237	7.50771	7.67618	7.40763
Adamts1	7.3594	7.07752	7.20375	6.95764	8.04147	7.80987	8.26544	7.61342
Mme	8.86885	8.46954	8.61477	8.90092	9.5649	9.06536	9.8821	9.46293
Htra3	8.83416	8.29228	8.51871	8.765	9.30921	9.85588	9.49767	8.8586
Fkbp11	9.78039	10.3301	9.74666	9.69211	10.8804	10.7357	10.4263	10.6057
Tnfrsf22	7.52153	7.67208	7.15803	7.58518	8.01895	7.98611	8.23447	8.15396
Tnfrsf22	9.14001	9.45207	8.74	9.42524	9.7208	10.0401	10.0045	10.0871
Hyou1	8.28276	8.01882	8.1426	7.90382	9.00321	8.81583	8.818	8.79735
Tmem160	10.1319	9.83579	10.1975	10.1728	10.9379	10.6255	10.9165	10.8114
Tmem160	10.7274	10.8402	10.989	10.9989	11.8483	11.4452	11.6656	11.6395
Klf2	8.90978	8.62211	8.78339	8.77462	9.40803	9.77212	9.7172	9.23026
Map3k6	8.44448	8.20054	8.19462	7.62145	8.6921	8.50408	9.24954	9.04632
Egfl7	9.73868	9.60471	10.0037	9.83539	10.0837	10.7664	10.9583	10.3828
Egfl7	7.95553	7.73492	8.11901	7.97329	8.18451	8.96224	8.89193	8.49671
Fbln2	7.42405	7.41066	7.21737	7.57464	8.12896	8.15882	8.3201	8.02516
Stxbp1	10.823	10.5511	11.0982	10.5678	11.5087	11.3935	11.6298	11.5118
Cd53	9.62818	9.14961	8.81658	9.39158	10.3417	10.0037	9.86403	9.77202
Mocs1	10.3332	10.6968	10.4742	10.3439	11.1273	11.3856	11.2407	11.0888
Hif1a	8.27444	8.65434	8.56116	8.63799	9.30119	9.00503	9.45394	9.36205
Comt	10.3918	10.3492	10.5389	10.1514	10.5894	11.2805	11.1193	11.4139
Spsb1	9.12867	9.18767	9.03342	8.87765	9.46898	9.38024	10.1792	10.1687
Ctla2b	7.40053	6.60368	6.61224	7.18724	7.85041	7.65853	7.89632	7.36561
Lrig1	8.55544	9.03175	8.20761	8.87765	9.64724	9.65605	9.19595	9.13539
Dok1	6.94252	6.73716	7.01408	7.42552	7.65934	8.01965	7.67618	7.71977
Fkbp2	7.48545	7.28961	7.35197	7.44737	8.21092	8.23668	7.96181	8.11342
Fn1	7.59816	7.32803	7.88153	7.52948	8.14179	8.74632	8.15228	8.24351
Bcat1	6.84342	6.58671	6.36566	6.60961	7.53579	6.75803	7.48448	7.54553
Tm4sf1	6.51421	6.41947	6.21092	6.39763	7.08611	6.9125	7.50737	6.94711
Has2	6.49965	6.4717	6.38289	6.21934	6.90355	6.93831	7.77554	6.86144
Plekho2	9.44372	8.98853	9.25736	9.23947	9.84796	9.95581	10.1508	9.87447
Rftn1	7.23203	7.04895	6.91306	6.99883	7.54574	7.95883	7.94014	7.62671
Itga5	6.97105	6.89943	6.78592	7.08658	7.82665	7.15342	7.98689	7.65003
Dusp6	8.96929	8.76572	8.21745	8.765	9.59526	9.13395	9.41714	9.44079
Hbegf	7.44855	7.57697	7.85741	7.88218	8.63978	8.1194	8.72152	8.14378
Cdkn1a	10.305	10.2829	10.9105	10.3671	10.9589	11.1535	11.4123	11.1964
Cdkn1a	8.89078	8.08132	8.77355	8.6877	9.46898	9.10237	9.41714	9.13539
Snx24	11.1062	11.4542	10.9452	11.1835	11.7756	11.8839	11.8839	11.9966
Pvrl3	8.26583	8.91066	8.11901	8.25116	8.95251	8.88211	9.3482	9.20105
1700066B19Rik	6.80101	6.67276	6.43252	6.85668	7.55942	7.21868	7.66484	7.15233
Tulp4	11.3468	11.5999	11.4359	11.31	12.1048	12.0837	12.0396	12.2945
Fstl1	10.152	9.78143	10.0668	10.7018	10.7379	10.8519	10.9376	11.0033
Bst2	10.1235	9.77154	9.24842	9.63179	10.2536	10.4442	10.7111	10.1795
Ahnak2	9.11866	9.29483	9.47632	9.18767	9.73037	10.2969	9.82597	10.0368
Gpr176	7.86408	7.63569	7.51562	7.61128	7.91881	8.62053	8.74098	8.14378
D16Ertd472e	8.82407	8.60382	8.49711	8.58789	9.22079	9.16108	9.75365	9.16814
Hmgn3	10.4345	10.2829	11.1366	10.6811	11.0495	11.4747	11.4935	11.2972
Plvap	9.24053	8.95197	9.44947	9.17811	9.73037	10.0037	9.99415	9.86373
Wwtr1	9.69249	9.56612	9.83044	9.30086	9.95726	10.2067	10.5685	10.4263
Glrx	10.425	9.81362	9.8821	10.0316	10.8032	10.3484	10.6517	11.111
Plxnd1	8.51428	8.18722	8.67038	8.54364	8.97066	9.39937	9.30289	8.98613
Adam9	10.755	10.481	10.0955	10.4034	11.3654	10.8628	11.1552	11.0888
Akap2	8.20276	8.20054	8.5807	7.97329	9.13384	8.55409	9.0215	8.97618
Ndrg2	7.49902	7.40189	7.57421	7.54343	8.35474	8.15882	8.37095	7.8475
Camk2n2	8.54624	8.65434	9.08237	8.37348	9.15369	9.39026	9.46803	9.35355
Dock6	8.74027	8.85072	9.10813	8.66501	9.35276	9.78185	9.60337	9.33467
Slc20a1	6.85711	6.89943	6.72415	6.74415	7.50776	7.26109	7.84974	7.31329
Grasp	6.78684	6.76711	6.92823	7.14356	7.58518	7.79671	7.83916	7.10961
Tnfrsf18	7.05606	7.31329	6.64303	7.27908	7.87237	7.80987	7.56829	7.74197
Nav1	10.0298	9.92165	10.1601	10.0947	10.3789	10.7468	10.9973	10.5553
Nav1	9.89116	9.73009	10.2569	9.86354	10.1916	10.7565	10.947	10.5415
Serpinh1	11.8063	11.2502	11.3955	11.8731	12.0068	12.6613	12.2325	12.1053
Pdia6	8.98829	8.88279	9.01382	8.73026	9.50206	9.69126	9.53263	9.56668
Adssl1	7.57522	7.55347	7.82342	7.90382	8.20276	8.42212	8.63789	8.21035
Adssl1	8.95829	8.69108	8.84184	8.84169	9.37359	9.51204	9.7172	9.40684
Ttc39b	7.96474	8.24753	8.12887	7.99569	8.53645	8.64702	9.04855	8.76748
Ttc39b	7.15325	7.14487	6.92823	7.41172	7.93974	7.53068	7.96362	7.69776
Insl3	8.40495	8.23448	8.17664	8.51319	8.70489	9.12539	9.06617	9.09391
Glo1	11.2825	11.1933	11.319	11.2427	11.8652	11.8306	11.8073	12.1913
Osmr	9.98203	9.70223	9.51536	9.88349	10.2433	10.2555	10.8718	10.3679
Ly6f	6.54526	6.45539	6.33361	6.67789	7.26947	7.2979	6.97145	7.10961
Magi1	8.78184	8.71468	8.88289	8.79219	9.04697	9.82597	9.75365	9.17776
Ifitm1	6.84342	6.71842	6.45013	6.57711	7.21761	6.82855	7.74232	7.4306
Ugcg	11.5318	11.6365	11.6263	11.6003	12.3053	12.2982	12.287	12.1342
Ugcg	11.7875	11.7152	11.6875	11.4707	12.3871	12.1834	12.2325	12.2206
Lrrk2	7.12981	6.48789	6.62895	6.82263	7.43242	7.21868	7.73256	7.31329
Pdgfrl	7.44855	7.24814	7.20375	7.47711	7.91013	8.07478	7.82479	8.18423
Zeb1	9.53332	9.19718	9.44947	9.37196	9.73037	10.0316	10.3158	10.0871
Il4ra	5.98895	6.4717	6.46803	6.14592	7.01431	6.75803	7.09315	6.82028
Tgfb1	7.89632	7.77146	7.80237	8.17227	8.33086	8.46954	8.72152	8.73079
Ssbp4	10.594	10.6618	10.5506	10.5375	10.9294	11.3935	11.4334	11.1964
Aars	10.8027	10.8875	11.0368	10.9654	11.4855	11.3887	11.6073	11.8108
Gda	7.10353	6.99773	6.94308	6.88777	7.91013	7.37322	7.86303	7.35118
Pcdh7	7.38631	7.20066	6.92823	7.37842	7.6875	7.79671	8.35461	7.61342
Sec24d	8.49605	8.44805	8.56116	8.57789	9.41639	8.91066	9.19595	9.10658
Pip5k1c	8.53724	8.73927	8.5807	8.54364	8.98008	9.21446	9.5148	9.23026
Smo	8.78184	8.98853	8.63276	8.85072	9.69105	9.42403	9.03884	9.61977
Gramd1b	8.75407	8.78339	8.43771	8.92776	9.46898	9.23026	9.23254	9.4854
Fmnl2	9.61842	9.45207	9.46308	9.31987	10.1999	9.89522	10.1508	10.1142
Cyr61	8.01294	8.1048	7.78831	8.08646	8.41721	8.54457	9.04855	8.48633
Emilin2	8.94421	8.53745	8.84184	9.1605	9.59526	9.275	9.76293	9.35355
Hmgn2	12.7927	12.4756	12.6707	13.054	13.4252	13.4958	13.2256	13.3448
Acsl4	7.44855	7.5442	7.72716	7.59816	8.38724	7.99569	8.34289	8.07438
Fxr2	7.88684	7.69575	7.67988	7.72816	8.56419	8.45421	8.57237	7.87829
Agpat4	8.03816	7.64711	7.89469	7.99569	8.32105	8.725	8.74098	8.25681
Gipc1	7.80271	8.50318	8.23456	8.13766	8.55539	9.06536	8.64813	8.87684
Lmcd1	8.07275	8.56883	8.25697	8.07275	8.80921	8.89161	8.85007	8.87684
Lrrc49	8.41809	8.54666	8.38882	8.31536	8.66566	9.24053	9.15277	9.06502
Ern1	9.73868	9.88431	9.70994	9.96447	10.5181	10.4266	10.3688	10.4379
Atp6v0a1	7.14224	7.41066	7.61953	7.34197	7.97763	7.87816	8.01882	8.07438
Mmp9	8.27444	8.08132	8.08105	8.3053	8.6056	9.08441	9.01225	8.4623
Igf2	8.92653	8.53745	8.90054	8.39453	9.18635	9.3542	9.47887	9.15473
Eml1	10.6247	10.5511	10.9105	10.5579	11.024	11.0736	11.4911	11.4646
Sulf2	10.3701	10.3779	10.1356	10.5375	10.6442	11.0736	10.9973	11.106
Myo1b	7.48545	7.80241	7.49083	7.46181	7.87237	8.15882	8.52023	8.07438
Cebpb	11.1277	11.1845	10.815	11.0318	11.5273	11.3499	12.1342	11.5215
Guk1	11.3178	11.6365	11.5861	11.6407	12.4286	12.1348	11.8306	12.1588
Grk5	6.13039	6.22776	6.29882	6.39763	7.25539	6.7438	6.76289	6.66303
Tshz3	8.19382	8.08132	8.19462	8.13766	9.20679	8.53527	8.57237	8.65539
Nr4a2	6.43724	6.67276	6.45013	6.94342	7.24224	7.10921	7.17237	7.33776
Ndufb10	9.53332	9.40072	9.40539	9.70013	7.58518	7.32228	7.31313	7.36561
Ndufb10	8.90978	8.70489	8.85039	8.87765	9.51137	9.38024	9.45394	9.3441
Tmem87b	8.79174	8.67145	9.05421	8.98722	9.55724	9.13395	9.60337	9.55668
Ank3	9.73868	9.86555	9.89196	9.78053	9.17744	9.09406	9.33955	9.32118
Ank3	9.41536	9.74009	9.74666	9.76293	9.16397	8.89161	8.97158	9.1277
Fhod1	10.3234	10.1302	9.97211	10.1629	9.36145	9.61934	9.7172	9.54276
Ppm1l	8.62711	8.67145	8.56116	8.2732	7.84153	7.86536	7.82479	7.95724
Ppm1l	7.40053	7.70981	7.71658	7.84211	7.24224	6.84289	6.91934	7.08641
Ppm1l	9.02129	9.32118	9.04632	8.85072	8.50971	8.38171	8.51132	8.48633
Fgf1	10.2662	10.0973	10.1064	10.077	9.56668	9.62778	9.63661	9.36205
Phc1	9.58375	9.45207	9.44947	9.44559	8.73139	8.91066	8.97158	8.95375
Oxct1	12.3243	12.7458	12.2741	12.4756	12.0068	11.49	11.7866	11.7284
Oxct1	11.8205	12.1685	11.8441	12.1166	11.6087	11.2055	11.3647	11.4041
Slc35a1	8.47353	8.09487	8.15303	8.08646	7.77966	7.65853	7.54269	7.45566
Sqrdl	10.9376	10.9099	10.599	10.7635	10.5781	9.95581	10.2484	10.048
Dlg3	10.4017	10.3207	10.4651	10.8494	10.0495	9.99357	9.9038	9.70994
Fkbp4	12.4564	12.3531	12.3124	12.2233	11.5587	11.5621	11.9486	11.8949
Gab1	11.3079	11.5514	11.7627	11.6003	10.8572	11.0736	10.9099	10.9848
Dusp10	7.91916	8.1048	7.97389	8.11421	7.52207	7.02184	7.39382	7.76483
Dcxr	11.2825	11.2608	11.4148	11.5907	11.024	10.911	10.4837	10.7099
Lmo4	9.51607	9.0549	9.40539	9.41587	8.52711	8.67538	8.78249	8.53803
Lmo4	13.2165	12.9306	13.1021	13.1337	12.2279	12.4859	12.6532	12.5948
Aim1	10.5415	10.6164	10.8252	10.6545	10.1221	9.85588	10.1599	10.0782
Ssx2ip	10.1415	10.3207	10.304	10.0118	9.73868	9.48904	9.47887	9.64829
Mpp6	8.58566	8.30599	8.53765	8.53066	7.65934	7.98611	8.0797	7.79688
Uhrf2	12.1061	12.3826	11.8563	12.0681	11.4526	11.4041	11.5134	11.4334
Uhrf2	9.6744	9.97211	9.43605	9.51137	9.12539	9.1532	8.94171	8.92763
Uhrf2	8.79174	9.0549	8.78339	8.92776	8.41721	8.27465	8.09789	8.27539
Six1	11.0497	11.1006	11.0368	11.1449	10.756	10.5237	10.1302	10.467
Yeats2	8.0262	8.25856	8.85039	8.12749	7.47	7.434	7.67618	7.69776
Yeats2	9.89908	10.2259	10.7274	10.325	9.43529	9.39026	9.41714	9.1277
Yeats2	9.7721	10.1302	10.5932	10.0866	9.49237	9.55054	9.57801	9.50186
Dnajb1	11.5876	11.5514	11.5176	11.3836	11.0802	10.7468	10.9583	10.7945
Agl	9.35273	9.49724	9.61432	9.37196	9.27519	8.84881	8.51132	8.74013
Agl	9.7846	9.83579	10.0668	9.80853	9.62337	9.08441	8.89193	9.15473
Morn2	8.84406	8.56883	8.61511	8.66501	8.11094	8.14557	7.86303	8.09763
Crebl2	8.43593	8.98853	8.91853	8.69871	8.46992	7.83159	8.09789	8.16241
F2rl1	10.0744	10.107	10.0668	10.4485	9.81711	9.25068	9.47887	9.65766
Abcd3	10.5305	10.72	10.6076	10.5472	9.96692	10.0488	9.93753	9.95609
Abcd3	12.0957	12.3252	12.371	12.3972	11.9034	11.5879	11.5699	11.6082
Abcd3	9.38828	9.62337	9.53054	9.30983	9.08079	8.83571	8.80875	8.54737
Pygb	12.8924	13.0758	12.9611	12.8898	12.5277	12.0084	12.2963	12.4859
Krt19	13.2347	13.145	13.3372	13.5036	12.3155	12.7458	12.8271	12.8227
Tarsl2	8.26583	8.20966	8.78339	8.36425	7.64177	7.81921	7.67618	7.96671
Phkb	9.99135	10.2259	10.2569	10.0029	9.79965	9.39026	9.23254	9.53192
Hdac11	8.39444	8.44805	8.88289	8.6877	8.01895	7.95883	7.66484	8.24351
Mgst3	10.9959	10.7924	10.8494	11.0586	10.1772	10.4747	10.5383	9.97661
Fpgs	7.80271	8.0004	8.08105	7.75566	7.31868	7.13842	7.39382	7.24868
Bid	9.04028	9.4887	8.94573	9.23019	8.68278	8.46954	8.25206	8.75149
Hist1h2bg	7.69634	8.01	7.94053	7.94968	7.31868	7.2468	7.10692	7.36561
Cyp27a1	9.66461	9.32118	10.0376	9.50349	8.85816	9.3542	8.86885	8.87684
Ifngr2	9.4936	9.34381	9.12446	9.55612	8.64813	8.71613	8.64813	8.93658
Osgepl1	8.44448	8.24753	8.52807	8.40421	7.58518	7.81921	7.68842	7.95724
Tlcd1	8.87658	9.03175	9.18752	8.98722	8.53645	8.42212	8.2748	8.26592
Pkia	9.18879	9.54007	9.70013	9.47192	8.85816	8.93221	8.67074	8.84855
Emp2	10.9012	11.1114	10.9214	10.822	10.0837	10.3388	10.4453	10.2774
1190002N15Rik	8.78184	9.07537	8.97847	8.79219	8.38724	8.41292	8.04925	8.16241
Ptpn14	7.48545	7.24814	7.66618	7.97329	6.88629	6.69711	7.20115	6.94711
Nme5	7.81659	7.87763	7.77719	7.85591	7.32865	6.97899	7.22386	7.15233
Ncaph	9.1977	9.23133	9.79315	9.61842	8.86885	8.76291	8.59513	8.96702
Mapk9	8.92653	9.0549	9.23167	8.97913	8.23553	8.44469	8.34289	8.4623
Bcl2l13	9.24053	9.09852	9.20566	9.30086	8.51751	8.33045	8.63789	8.60382
C030014I23Rik	7.81659	8.01	8.09205	8.00961	7.1725	7.65853	6.90579	7.40763
C030014I23Rik	7.61227	7.69575	7.45355	7.50197	6.64447	7.32228	6.43684	6.71066
Nudt19	10.9497	10.8875	10.8494	10.9768	10.0216	10.193	10.4837	10.1795
Zfp251	9.74863	9.49724	9.54007	9.43529	9.06737	8.68888	8.70855	8.94434
Cdon	8.94421	9.11868	9.28289	9.0294	8.47921	8.31579	8.14179	8.61309
St3gal5	7.41066	7.84032	8.03382	7.52948	7.26947	6.99347	6.63657	7.05895
Fam132a	8.50474	8.79692	9.23167	8.73026	7.80276	8.52289	8.19405	7.8475
Rab3ip	8.69642	8.50318	8.89156	8.5034	7.97763	8.17797	7.78831	7.71977
Copz2	10.3611	10.6618	11.1482	10.6721	10.1506	9.64683	9.56009	10.3443
Copz2	9.65605	9.96402	10.4278	10.0316	9.54312	9.17776	8.86885	9.47604
Copz2	12.0203	12.343	12.4783	12.3818	11.7843	11.49	11.2225	11.7664
Copz2	12.0476	12.5758	12.8943	12.4952	11.8652	11.5318	11.3967	11.9328
Tuft1	12.2863	12.0837	12.4067	12.4586	11.5087	11.3757	11.7257	11.6371
Anxa4	11.8709	12.438	12.2454	12.1166	11.3188	11.1446	11.6298	11.5861
Hist2h2aa1	12.8449	12.8907	13.1857	12.9412	12.3871	11.8731	12.2778	12.3231
Cryl1	10.8119	10.1517	10.7274	10.7362	10.0216	9.80715	9.77268	9.81091
Aebp2	7.87316	7.96471	7.91795	7.96321	7.02835	7.32228	7.35395	6.97649
Pla2g4b	7.7275	7.97507	7.27645	8.10611	6.77053	6.7725	7.20115	7.27579
Irf2	12.469	12.5849	12.5876	12.1913	12.1153	11.7181	11.338	11.5861
Cuedc1	7.88684	7.92789	7.66618	7.89474	6.78592	7.18118	6.79066	7.52153
Tubgcp4	8.05013	8.30599	7.51562	7.94968	7.15803	7.07867	7.15803	7.27579
Tia1	7.02751	7.32803	7.39398	7.26713	6.40816	6.12842	6.8919	6.43145
Tia1	8.95829	9.65737	9.50484	9.56908	7.77966	7.59816	9.07509	7.57365
Dusp4	7.88684	7.72155	7.19369	7.84211	7.0425	6.89816	6.84918	6.67752
Dusp4	9.52364	9.61373	8.64711	9.43529	8.22487	8.45421	7.88724	8.28992
Sema5a	8.40495	8.51188	8.42855	8.6877	7.26947	8.07478	7.88724	7.61342
Msln	8.25673	7.80241	8.04132	8.20038	7.40934	7.63569	6.73776	7.31329
Mat2a	14.2112	14.2696	14.5149	14.3116	14.0022	13.1958	13.3976	13.474
Jak1	7.95553	8.13735	8.34711	7.72816	7.19541	6.9125	7.27547	7.41789
Ppm1k	9.575	9.74009	9.84987	9.44559	8.88632	8.79244	8.78249	8.72167
Snhg11	9.85773	10.2829	10.0866	9.54814	9.04697	8.63079	9.38919	9.23941
Snhg11	10.1138	10.4154	10.5389	9.71061	9.28344	8.96224	9.41714	9.36205
Trim2	12.3957	12.4575	12.5552	12.3614	11.6896	11.6991	11.3547	11.5528
Tst	11.1929	11.0328	10.9685	10.919	9.89858	10.286	9.9752	10.467
Irak4	7.7825	8.18722	7.87183	7.85591	6.90355	6.60408	6.86316	7.65003
Nt5c3	10.3234	9.86555	9.9206	10.325	8.74851	9.40951	9.82597	8.76748
P2rx6	7.52153	8.0497	8.20761	7.74171	7.02835	6.84289	6.63657	7.22288
Tfrc	10.8718	10.9007	10.1886	11.0736	10.1128	9.20426	9.82597	10.0686
Tfrc	11.0166	10.9395	10.6361	11.4047	10.2629	9.66487	9.9752	10.0232
Cgn	11.2627	11.3058	11.319	11.319	10.3789	10.1614	10.3158	10.3584
Fah	10.2766	10.8321	11.0458	10.2444	9.82932	9.7303	9.45394	9.32118
Fgf13	8.66696	9.24229	8.85039	8.92776	7.82665	7.64912	7.83916	8.23415
Aldh1a1	10.6337	9.77154	10.6901	10.6222	10.1128	9.00503	9.24954	9.21184
Ephb6	7.23203	8.07208	7.95039	7.46181	6.47474	6.51184	6.87701	6.62987
Golm1	12.1061	11.7081	11.5176	11.6407	10.6137	10.9452	10.6517	10.2774
Golm1	11.3079	10.8875	10.7183	11.1305	10.2104	10.2261	10.0404	9.32118
Prdx6	7.97882	7.94145	7.75098	7.94968	6.94776	6.75803	6.62261	7.02007
Ccrn4l	9.40553	9.47073	9.4854	9.70013	8.6056	8.25615	8.38974	8.51863
Muc1	8.78184	8.36566	8.60511	8.31536	6.84342	7.36053	6.8919	7.22288
Muc1	9.12867	9.16934	9.17776	8.62946	7.10092	7.87816	7.39382	7.52153
Muc1	7.87316	7.92789	7.87183	7.3285	6.73896	6.78612	6.54838	6.62987
Muc1	8.47353	8.52882	8.74966	7.97329	7.10092	7.46081	7.34145	7.27579
Aspa	8.74027	8.4807	8.30627	8.29218	7.32865	7.35026	7.17237	7.63597
Alg9	8.26583	8.15939	8.17664	8.29218	7.20566	7.36053	7.02868	6.91909
Mapk11	9.42441	9.47073	9.05421	9.35328	8.29916	8.16921	7.98689	8.32495
Acrbp	8.06013	7.13028	7.65645	7.62145	6.80066	6.29053	6.38908	6.41688
Acrbp	10.4345	9.77154	11.0458	9.91096	8.80003	8.10946	6.93286	7.58421
Zfp36l1	13.0264	13.0454	12.7039	12.6406	11.7744	11.735	11.6236	11.6645
Fzd5	10.6514	10.7302	10.775	10.6635	9.79965	9.46945	9.33048	9.60115
Casp4	9.98203	9.78143	8.80724	9.79066	8.30921	8.45976	8.4359	8.45158
Cbr2	14.4303	14.2451	14.6764	14.2948	13.3135	13.5358	13.0555	13.0072
Ube2i	7.58439	7.03537	7.02817	7.24094	6.0125	5.93974	6.13053	5.96618
Nudt6	8.67538	8.90069	8.89156	8.84169	8.23553	6.88447	8.29645	6.96101
Sprr1a	9.94605	9.47921	9.81242	10.0118	8.46992	8.23276	8.61477	8.95375
Acsm3	8.64779	8.04078	8.87329	7.90382	7.12731	6.88447	7.12938	6.99105
Acsm3	8.32287	7.98803	8.97847	7.98586	7.01431	6.96579	7.00447	6.99105
Krt8	14.1441	14.1953	14.1346	14.3512	12.6656	12.6371	12.9395	13.0949
Apol7a	10.0098	10.2159	9.37248	9.88349	7.85041	8.8586	8.43174	8.70816
Cyp2f2	13.3563	13.0264	13.2424	12.8722	11.0051	12.5292	11.6298	11.5528
Eme2	7.47681	7.65789	7.61953	7.63553	5.90947	6.05224	5.86145	6.29658
Aldh1a7	9.82632	9.40072	10.3627	9.54814	8.42855	7.84167	7.91868	8.31445
Rdm1	9.83605	9.61373	9.70013	9.54814	7.45919	7.54166	7.46803	7.37125
Ubd	12.0957	12.2603	11.0458	12.2233	8.85816	9.49842	9.09986	10.1987
Crabp1	8.96929	10.4665	10.1163	9.32921	7.10092	6.99347	6.48684	7.24868

## Sheet: Mouse_ERG_PTEN_Loss_SPOP
Gene	S0w	S1w	S2w	S5P3w	S5P7w	S0m	S1m	S2m	S5P3m	S5P7m
Aqp5	1.74538	1.77148	2.1188	1.86345	1.89731	2.19781	1.80586	2.16383	2.18322	2.40098
Cxcl15	2.69992	4.67118	4.534	5.42292	2.55546	4.94071	2.33982	4.03369	4.89434	2.83626
Aldh1l2	2.31686	2.28092	2.63952	2.22612	3.14162	2.66842	2.59401	2.44735	1.84018	3.08278
Aldoc	1.3424	1.3588	1.49682	1.5591	1.2058	1.21352	0.980546	1.28806	1.55097	1.31239
Tmem87a	2.13425	2.30277	2.15837	2.28203	2.23206	2.30204	2.21529	2.23739	2.30427	2.14884
Cxcl1	0.724547	1.29246	1.77013	1.59824	1.07946	1.87339	0.787704	0.917944	1.22279	0.820097
Spp1	7.67016	7.96455	8.61674	8.91129	8.2968	8.90062	8.68735	8.57174	8.94071	8.38463
Alms1	2.12417	2.30124	2.13588	2.2434	2.25031	2.07944	2.16888	2.04541	2.12425	1.98802
Cp	6.60744	6.69466	6.71987	7.31915	6.87449	7.43968	7.57738	7.11269	7.31116	6.88848
Cp	6.60744	6.69466	6.71987	7.31915	6.87449	7.43968	7.57738	7.11269	7.31116	6.88848
Cp	6.60744	6.69466	6.71987	7.31915	6.87449	7.43968	7.57738	7.11269	7.31116	6.88848
Cp	6.60744	6.69466	6.71987	7.31915	6.87449	7.43968	7.57738	7.11269	7.31116	6.88848
Cp	6.60744	6.69466	6.71987	7.31915	6.87449	7.43968	7.57738	7.11269	7.31116	6.88848
Gdf15	0.95894	0.944782	1.45553	0.995851	0.885656	1.51738	0.886171	1.01734	1.35887	0.963396
Calml4	0.832605	0.971243	1.19908	1.57496	0.624813	1.44894	1.12957	1.04376	1.79422	0.871896
Tnc	4.09198	4.13043	3.9257	4.18531	3.80683	4.51203	4.03531	4.41131	4.31717	4.50354
Tnc	4.09198	4.13043	3.9257	4.18531	3.80683	4.51203	4.03531	4.41131	4.31717	4.50354
Creld2	6.67947	6.04584	6.4958	5.4574	6.37062	5.99384	5.72599	6.07789	5.50764	6.36533
Adora2b	1.47347	1.31045	1.47917	1.50552	1.71847	1.15213	1.17312	1.70587	1.41122	1.38118
Wars	4.70661	4.17599	4.40482	3.95912	4.64051	4.15392	4.34689	4.26774	3.76614	4.53349
Wars	4.70661	4.17599	4.40482	3.95912	4.64051	4.15392	4.34689	4.26774	3.76614	4.53349
Wars	4.70661	4.17599	4.40482	3.95912	4.64051	4.15392	4.34689	4.26774	3.76614	4.53349
Wars	4.70661	4.17599	4.40482	3.95912	4.64051	4.15392	4.34689	4.26774	3.76614	4.53349
Socs3	3.8206	4.14621	4.16846	4.47617	4.06873	4.23209	3.79665	4.21853	4.04831	4.01438
Qsox1	4.24475	4.19552	4.21125	4.37805	4.14962	4.10469	4.11488	4.18189	4.3348	4.14623
Ampd3	3.2144	3.43421	3.47961	3.08545	3.61837	3.60282	2.9807	3.33738	3.24265	3.22238
Chrnb1	2.78966	2.32859	2.35869	2.28268	2.69476	2.28562	2.61667	2.61712	2.33671	2.70236
Chrnb1	2.78966	2.32859	2.35869	2.28268	2.69476	2.28562	2.61667	2.61712	2.33671	2.70236
Rap1gap	0.843159	0.920649	0.975202	1.25241	1.07587	0.884535	1.12955	0.863337	1.21844	0.997369
Rap1gap	0.843159	0.920649	0.975202	1.25241	1.07587	0.884535	1.12955	0.863337	1.21844	0.997369
Asph	3.5074	3.30242	3.26723	3.23638	3.6838	3.38767	3.77268	3.5363	3.30221	3.48363
Asph	3.5074	3.30242	3.26723	3.23638	3.6838	3.38767	3.77268	3.5363	3.30221	3.48363
Asph	3.5074	3.30242	3.26723	3.23638	3.6838	3.38767	3.77268	3.5363	3.30221	3.48363
Asph	3.5074	3.30242	3.26723	3.23638	3.6838	3.38767	3.77268	3.5363	3.30221	3.48363
Asph	3.5074	3.30242	3.26723	3.23638	3.6838	3.38767	3.77268	3.5363	3.30221	3.48363
Asph	3.5074	3.30242	3.26723	3.23638	3.6838	3.38767	3.77268	3.5363	3.30221	3.48363
S100a8	0.621557	0.964228	0.989751	1.5858	1.03325	0.962356	0.488386	1.17484	0.761055	0.621168
Tinagl1	4.69105	4.66554	4.66703	4.25947	4.85427	4.69486	4.26681	4.73542	4.12915	5.02595
Spcs3	5.66099	5.28487	5.47091	5.16319	5.49421	5.44538	5.6486	5.42241	5.31772	5.68109
Mgst1	4.40187	4.6698	4.61689	5.03861	4.71094	4.99062	4.96635	4.72014	5.17844	4.4404
Mgst1	4.40187	4.6698	4.61689	5.03861	4.71094	4.99062	4.96635	4.72014	5.17844	4.4404
Lonrf3	1.34978	1.4285	1.22573	1.35879	1.45395	1.065	1.24513	1.0745	1.02019	0.977419
Dnajc3	5.71283	5.13166	5.38032	4.95631	5.49358	5.23308	5.43352	5.3519	4.99928	5.53689
Tubb6	7.72685	6.91831	7.01909	6.64068	7.64227	6.58915	7.27787	7.229	6.33887	7.40349
Unc5b	4.4041	4.51332	4.68286	4.60196	4.61081	4.72088	4.44145	4.68507	4.45835	4.80688
Tmem97	5.70662	4.75902	4.9559	4.56556	5.63319	4.61796	5.52782	5.37032	4.67215	5.44645
Tcn2	3.21987	3.51672	3.52388	4.30964	3.16271	4.1035	3.90282	3.55857	4.34072	3.37311
Hgf	1.22785	1.43331	1.43985	1.97463	1.55953	1.64898	1.69645	1.77965	2.26997	1.23174
Hgf	1.22785	1.43331	1.43985	1.97463	1.55953	1.64898	1.69645	1.77965	2.26997	1.23174
Apbb2	2.64455	2.67086	2.78378	2.67955	2.77586	2.92603	2.81157	2.80603	2.81202	2.7844
Gpr110	0.640873	0.588913	0.733187	1.00351	0.982973	0.902977	0.992133	1.07432	1.35316	0.608794
St3gal4	4.05438	3.85332	3.9617	4.00844	3.87586	3.92214	4.10491	3.82438	4.11698	3.78421
Fbln1	2.1136	2.63845	2.4395	2.77801	2.50318	2.39527	2.17873	2.45352	2.65238	2.23692
Fbln1	2.1136	2.63845	2.4395	2.77801	2.50318	2.39527	2.17873	2.45352	2.65238	2.23692
Bin1	5.34402	4.97181	5.0673	5.05777	5.29162	4.92702	5.36116	5.08951	5.02263	5.00463
Slco2a1	1.18784	1.31009	1.55925	1.19887	1.49559	1.58756	1.06684	1.37826	1.10856	1.42267
Slco2a1	1.18784	1.31009	1.55925	1.19887	1.49559	1.58756	1.06684	1.37826	1.10856	1.42267
Spon2	1.72091	2.08184	2.51022	2.93684	1.72943	2.98532	2.35772	2.64125	3.05807	2.46999
Serpine2	2.78197	2.82462	3.11474	3.47425	2.59167	3.46223	3.24117	2.48644	3.17174	2.75782
Macrod1	2.66057	2.69756	3.03721	3.29237	2.69031	3.16377	3.20716	2.81598	3.26783	2.72754
Csgalnact1	1.52409	1.51953	1.682	1.96803	1.81599	1.91358	2.17653	1.81677	1.88985	2.08399
Apobec1	2.71781	2.99058	2.95006	2.95899	3.13151	3.38158	3.24936	2.78687	2.7787	2.99331
Rasl11a	2.74151	2.81846	3.08914	4.14562	2.57234	3.40005	2.98109	3.77926	3.98343	2.75346
Rasl11a	2.74151	2.81846	3.08914	4.14562	2.57234	3.40005	2.98109	3.77926	3.98343	2.75346
Mthfd2	4.97541	4.55246	4.59237	4.34605	5.06404	4.56996	4.7716	4.55784	3.59472	5.03023
Unc93b1	3.15794	3.64187	3.53007	3.80862	3.44152	3.71113	3.2977	3.44809	3.63315	3.31701
Rgs16	1.44442	1.77162	2.35898	2.09542	2.79738	2.46554	2.19823	1.89575	2.06408	2.05278
Rhoj	2.67695	2.44751	2.44599	2.53279	2.90884	2.60777	2.9858	2.72856	2.47326	2.78406
Ptpn1	3.41648	3.29806	3.2759	3.47873	3.36009	3.28102	3.51872	3.465	3.37124	3.36865
Dio3	2.98995	2.73366	2.87572	3.49177	3.43692	2.66754	3.38014	3.557	3.49728	2.72408
Ly6c1	5.32583	5.7818	5.56581	5.26579	5.48932	5.88155	4.95156	5.33693	5.53862	5.01964
Cfb	0.982306	1.02554	1.01349	1.18305	1.18555	0.997257	0.999912	0.997735	1.17756	1.2227
Tnfaip2	5.2653	5.58231	5.81147	5.83306	5.65253	5.83075	5.3931	5.39679	5.58548	5.28996
Tnfaip2	5.2653	5.58231	5.81147	5.83306	5.65253	5.83075	5.3931	5.39679	5.58548	5.28996
Tnfaip2	5.2653	5.58231	5.81147	5.83306	5.65253	5.83075	5.3931	5.39679	5.58548	5.28996
D17Wsu104e	5.00982	4.66128	4.81254	4.68518	5.01951	4.63723	4.88383	4.83235	4.54499	4.79542
Tmed3	4.37596	4.23936	4.31933	4.37564	4.33743	4.21019	4.37483	4.26625	4.23975	4.36901
Tiam2	2.52038	2.487	2.45751	2.37878	2.6178	2.44737	2.49127	2.63348	2.49712	2.56272
Ppic	6.77884	6.71322	6.67116	6.67657	6.79752	6.72342	6.90762	6.71053	6.75645	6.95779
Ppic	6.77884	6.71322	6.67116	6.67657	6.79752	6.72342	6.90762	6.71053	6.75645	6.95779
St3gal1	4.12579	3.92442	4.18257	4.29003	4.45652	4.29451	4.50439	4.26095	4.37976	3.98163
Prss22	0.90558	1.26669	1.07382	1.17007	1.33619	1.42936	0.905956	1.65111	1.14069	1.66949
Tgfbi	3.58823	4.05073	4.29943	4.49903	3.63066	4.76616	4.06922	4.06457	4.6582	4.21508
Tgfbi	3.58823	4.05073	4.29943	4.49903	3.63066	4.76616	4.06922	4.06457	4.6582	4.21508
Vcan	5.89674	5.96684	6.01231	6.20766	6.20983	6.46849	6.53221	6.34774	6.33125	6.24731
Cpne2	2.67767	2.5226	2.55759	2.61933	2.64579	2.56937	2.8272	2.56476	2.74677	2.66937
Cpne8	2.27584	2.41616	2.54298	2.37374	2.57688	2.52269	2.30058	2.50777	2.38093	2.58922
Cpne8	2.27584	2.41616	2.54298	2.37374	2.57688	2.52269	2.30058	2.50777	2.38093	2.58922
Ccdc80	1.56358	1.83789	1.60672	2.05057	1.19192	1.89582	1.26926	1.96813	1.97373	2.08199
Sirpa	2.39802	2.60032	2.77114	2.85289	2.52997	2.60203	2.42535	2.3904	2.65739	2.50486
Tmem44	1.52347	2.18109	1.98795	2.67607	1.05771	2.63887	1.73742	2.20563	2.92936	1.87102
Tmed9	7.17685	6.94151	7.04466	6.80203	7.09185	6.88028	6.88589	7.02085	6.79051	7.12821
Wisp1	4.63646	4.35817	4.39283	4.29494	4.20807	4.13595	4.16065	4.34557	3.92669	4.92234
Dab2	2.99264	3.31647	3.44892	4.06412	3.33909	3.61721	3.4255	3.47051	3.6463	3.05188
Dab2	2.99264	3.31647	3.44892	4.06412	3.33909	3.61721	3.4255	3.47051	3.6463	3.05188
Dab2	2.99264	3.31647	3.44892	4.06412	3.33909	3.61721	3.4255	3.47051	3.6463	3.05188
Nes	3.40073	3.43084	3.32651	2.12076	3.53105	2.63153	2.12704	2.83148	2.21285	3.57573
Ephb4	3.36754	3.36029	3.49261	3.6731	3.37723	3.53962	3.46127	3.62742	3.58428	3.48059
Ephb4	3.36754	3.36029	3.49261	3.6731	3.37723	3.53962	3.46127	3.62742	3.58428	3.48059
Slc38a10	4.49569	4.42794	4.5453	4.43167	4.56654	4.39557	4.4216	4.44014	4.3157	4.62
Sec63	4.04047	3.91292	3.89748	3.8458	3.93699	3.87974	3.94156	3.94255	3.91656	4.00103
Sec63	4.04047	3.91292	3.89748	3.8458	3.93699	3.87974	3.94156	3.94255	3.91656	4.00103
Prelid2	1.9234	2.08207	2.16928	2.03385	2.0422	2.16869	2.32568	2.0194	2.32361	2.21799
P4ha2	4.11685	4.2234	4.15361	4.08481	4.25313	4.04047	3.79339	4.11338	3.7966	4.25461
P4ha2	4.11685	4.2234	4.15361	4.08481	4.25313	4.04047	3.79339	4.11338	3.7966	4.25461
Ier3	5.88991	6.32734	6.616	6.67498	6.41161	6.73446	6.13653	6.26383	6.52331	6.05108
Elmo1	1.90191	1.90459	1.86924	1.89594	1.99158	1.96341	1.99646	2.0272	2.06459	1.7362
Elmo1	1.90191	1.90459	1.86924	1.89594	1.99158	1.96341	1.99646	2.0272	2.06459	1.7362
Elmo1	1.90191	1.90459	1.86924	1.89594	1.99158	1.96341	1.99646	2.0272	2.06459	1.7362
Elmo1	1.90191	1.90459	1.86924	1.89594	1.99158	1.96341	1.99646	2.0272	2.06459	1.7362
Rcan1	2.19242	2.14227	2.04921	1.88551	2.16289	2.02963	1.96532	2.18485	1.99252	2.20041
Pard6g	2.90364	2.73236	2.74566	2.86099	2.87608	2.7149	3.02178	2.87702	2.69181	2.89699
Msn	6.9214	6.69252	6.64601	6.50901	6.72028	6.70006	6.69552	6.79945	6.47423	7.05889
Msn	6.9214	6.69252	6.64601	6.50901	6.72028	6.70006	6.69552	6.79945	6.47423	7.05889
Hsd3b7	3.65166	3.7473	3.73614	3.87107	3.72619	3.80142	3.69242	3.78987	3.7545	3.6462
Hsd3b7	3.65166	3.7473	3.73614	3.87107	3.72619	3.80142	3.69242	3.78987	3.7545	3.6462
Ifitm2	7.8081	7.80215	7.924	8.11733	8.25417	8.31335	8.5306	8.3423	8.34744	8.10397
Sema3f	3.52618	3.77555	3.80601	3.82368	3.70761	3.81168	3.36892	3.79406	3.92915	3.73027
Sema3f	3.52618	3.77555	3.80601	3.82368	3.70761	3.81168	3.36892	3.79406	3.92915	3.73027
Dctd	2.89991	2.41804	2.41893	2.02631	3.06944	2.23038	2.95231	2.27312	2.11291	2.68833
Tuba1a	8.7291	8.4772	8.42357	8.03319	8.73161	8.08744	8.41195	8.60766	8.14045	8.81328
Rab8b	3.522	3.60029	3.51396	3.72029	3.65229	3.5963	3.70938	3.64829	3.68153	3.54945
Rab8b	3.522	3.60029	3.51396	3.72029	3.65229	3.5963	3.70938	3.64829	3.68153	3.54945
Tnfrsf1a	5.46638	5.45566	5.46125	5.74292	5.64047	5.63059	5.71355	5.66239	5.67751	5.44768
Tnfrsf1a	5.46638	5.45566	5.46125	5.74292	5.64047	5.63059	5.71355	5.66239	5.67751	5.44768
Tnfrsf1a	5.46638	5.45566	5.46125	5.74292	5.64047	5.63059	5.71355	5.66239	5.67751	5.44768
Kank1	1.93484	2.23295	2.38547	2.28387	1.89808	2.50349	1.7057	2.31026	2.46611	2.29359
Plat	4.8095	4.67973	4.63572	4.73893	5.4646	5.08678	5.54424	5.16997	4.73907	5.21679
Adamts1	5.12292	4.55515	4.50958	4.78388	4.9861	4.61894	5.37742	5.20254	5.09317	5.21942
Adamts1	5.12292	4.55515	4.50958	4.78388	4.9861	4.61894	5.37742	5.20254	5.09317	5.21942
Mme	4.41881	4.19213	4.31548	4.98812	4.40201	4.95308	5.29051	5.01064	5.23157	4.36122
Htra3	1.34554	1.71112	1.34021	1.81025	1.35786	1.80871	1.68192	1.86578	2.0351	1.60668
Fkbp11	3.55477	3.17556	3.6756	3.06454	3.61854	3.08644	3.01872	3.3235	2.99203	3.61782
Tnfrsf22	2.43512	2.45796	2.46734	2.66764	2.46131	2.28049	2.24871	2.33328	2.26373	2.25815
Tnfrsf22	2.43512	2.45796	2.46734	2.66764	2.46131	2.28049	2.24871	2.33328	2.26373	2.25815
Hyou1	5.69587	5.07241	5.45566	4.65711	5.47326	5.05402	4.98845	5.21267	4.62594	5.45303
Tmem160	3.60065	3.54626	3.66408	3.54906	3.41287	3.52053	3.64719	3.46582	3.51378	3.60809
Tmem160	3.60065	3.54626	3.66408	3.54906	3.41287	3.52053	3.64719	3.46582	3.51378	3.60809
Klf2	0.855639	0.733613	0.863484	1.32491	0.649902	0.795685	1.1282	0.66982	0.894012	0.846843
Map3k6	1.8845	1.79978	1.91617	1.77756	2.08159	2.09064	2.10351	1.97284	1.7275	2.00311
Egfl7	1.2501	1.40321	1.46535	1.25325	1.36286	1.2516	1.17225	1.22189	1.24407	1.27706
Egfl7	1.2501	1.40321	1.46535	1.25325	1.36286	1.2516	1.17225	1.22189	1.24407	1.27706
Fbln2	4.38275	4.47205	4.44707	4.60715	4.10074	4.1191	3.45394	4.01263	3.69488	4.67252
Stxbp1	3.53007	3.55025	3.5616	3.66184	3.62954	3.64391	3.69636	3.65813	3.62651	3.6813
Cd53	0.709278	1.35091	1.24731	0.869598	0.553888	1.60719	0.480531	0.850934	1.32598	1.45203
Mocs1	3.0928	3.02826	3.13858	3.33321	3.15342	3.26824	3.3543	3.15496	3.40187	3.00932
Hif1a	6.466	6.50138	6.46425	6.58191	6.63377	6.48382	6.65834	6.57816	6.63792	6.55353
Comt	3.74464	3.71066	3.76058	3.78556	3.82948	3.87038	3.9368	3.88423	3.88752	3.8565
Spsb1	1.34944	1.3227	1.54993	1.46822	1.27576	1.50186	1.36261	1.30758	1.21844	1.67174
Ctla2b	3.31643	3.94091	3.64449	3.99282	2.99308	4.21748	3.35878	3.68676	4.03581	3.93311
Lrig1	5.37787	5.27141	5.27794	5.23658	5.68864	5.34008	5.66461	5.41476	5.29368	5.3432
Dok1	4.34168	4.24361	4.19142	4.10441	4.30318	4.19338	4.21762	4.18095	4.03605	4.44483
Fkbp2	5.91171	5.65326	5.76807	5.4321	5.94695	5.80885	5.84864	5.8626	5.62285	5.95681
Fn1	8.67703	8.73495	8.6856	8.80786	8.49373	8.71323	8.37361	8.63794	8.64925	8.88405
Bcat1	2.3908	2.17425	2.1036	1.39235	2.62824	1.92978	1.6426	2.3224	1.24822	2.6721
Tm4sf1	6.56086	6.34559	6.49219	6.12081	6.74657	6.6119	6.70922	6.60378	6.39479	6.83783
Has2	0.677188	0.707794	0.68832	0.652557	0.448315	0.828117	0.714934	0.900605	0.608654	1.68934
Plekho2	5.08715	4.77128	4.89803	5.16848	5.02103	4.8282	5.05246	4.95272	4.84492	4.76959
Rftn1	1.48292	1.56462	1.69663	2.09701	1.57721	1.87079	1.84533	1.95651	2.18971	1.74357
Itga5	6.29784	6.15621	6.19357	6.2796	6.00985	6.08152	5.87899	6.15712	5.97814	6.29768
Dusp6	4.07408	4.25951	4.46446	4.4807	4.81947	4.74039	4.51335	4.39369	4.19496	4.46643
Hbegf	2.48987	2.42488	2.38515	1.7285	2.40443	2.16611	1.73155	1.88027	1.63866	2.38502
Cdkn1a	5.31932	5.42188	5.46904	5.47388	4.77116	5.25805	4.40948	4.90302	5.04156	4.68865
Cdkn1a	5.31932	5.42188	5.46904	5.47388	4.77116	5.25805	4.40948	4.90302	5.04156	4.68865
Snx24	4.08791	4.08702	3.91894	4.02947	4.03975	4.17613	4.26674	4.16292	4.07401	4.32296
Pvrl3	1.38241	1.27484	1.21892	1.24357	1.39965	1.25622	1.48142	1.38616	1.23696	1.35071
1700066B19Rik	0.918152	1.01636	1.08482	0.919734	1.03906	1.10192	0.891682	1.02246	1.09306	1.06452
Tulp4	3.88991	3.70412	3.79573	3.82031	3.77308	3.61226	3.76717	3.62761	3.78522	3.5919
Fstl1	5.54972	5.64879	5.67568	6.07413	5.67144	6.28699	5.89836	6.2509	5.92209	6.36553
Bst2	5.53504	5.68387	5.92743	6.15297	5.47417	5.84361	5.53835	5.61674	6.02893	5.54399
Ahnak2	3.59465	3.48854	3.59433	3.86386	3.43053	3.6984	3.5876	3.69371	3.84482	3.41454
Gpr176	3.6117	3.28466	3.4366	4.04697	3.36543	3.90685	3.93329	3.96515	4.06706	3.7096
D16Ertd472e	1.92654	1.93065	1.92923	2.00808	1.96876	1.93005	1.84118	2.01422	1.78948	1.96959
Hmgn3	4.90568	4.90079	4.85627	4.88441	4.84136	5.18144	5.16843	5.05347	5.26099	5.00926
Plvap	0.777229	1.05552	0.936657	0.891228	0.639263	1.24251	0.682143	0.904663	1.36392	0.705396
Wwtr1	4.6847	4.6658	4.72371	4.83989	4.74861	4.91413	4.91686	4.87184	4.85822	4.81453
Glrx	4.42858	4.45283	4.50643	4.5382	4.77937	4.7167	4.67175	4.74811	4.63823	4.72959
Plxnd1	2.85507	3.20606	3.69032	3.86871	3.05864	3.55132	3.28879	2.9512	3.78551	3.0033
Adam9	5.7107	5.4015	5.47491	5.57462	5.60249	5.50577	5.7558	5.57906	5.55207	5.55999
Akap2	3.73159	3.80704	3.74507	3.92898	3.5402	3.94662	3.67638	3.78719	3.82126	3.88193
Ndrg2	0.730071	1.16553	1.1655	1.53756	0.475781	1.32331	0.832946	1.06906	1.63882	1.00719
Camk2n2	1.46831	1.34023	1.46034	1.03721	1.58798	1.17357	1.18512	1.35295	1.06143	1.51705
Dock6	1.70611	2.25901	2.14764	2.37848	1.77774	2.22772	1.67734	1.93799	2.2607	1.86216
Slc20a1	3.92077	3.63122	3.80425	3.68363	3.99144	3.6266	3.75106	3.79307	3.37343	3.87369
Grasp	2.32545	2.70193	2.47335	2.63705	2.4758	2.60437	2.33636	2.43788	2.43242	2.33184
Tnfrsf18	1.03058	1.47471	1.13716	1.39659	1.0941	1.51357	1.09617	1.28771	1.46393	1.20792
Nav1	2.56533	2.89438	2.94582	2.89459	2.67863	2.96376	2.37802	2.81033	2.71344	2.90658
Nav1	2.56533	2.89438	2.94582	2.89459	2.67863	2.96376	2.37802	2.81033	2.71344	2.90658
Serpinh1	7.76672	7.52873	7.76905	7.49394	7.86954	7.44676	7.37068	7.83861	7.30064	7.99199
Pdia6	7.34599	6.9662	7.21999	6.40457	7.28677	6.99117	6.84991	6.97781	6.59024	7.305
Adssl1	1.085	1.62354	1.74162	2.11764	0.979914	1.78216	0.863766	1.2791	1.84571	0.94602
Adssl1	1.085	1.62354	1.74162	2.11764	0.979914	1.78216	0.863766	1.2791	1.84571	0.94602
Ttc39b	1.81168	1.98333	2.00641	2.0594	1.79378	2.01212	1.70279	1.74559	1.83124	1.87119
Ttc39b	1.81168	1.98333	2.00641	2.0594	1.79378	2.01212	1.70279	1.74559	1.83124	1.87119
Insl3	1.50265	1.78405	2.03542	2.59527	1.44801	2.25504	1.64081	2.22053	2.34624	1.69002
Glo1	4.52307	4.41899	4.34102	4.25902	4.5076	4.38605	4.58716	4.42315	4.41803	4.50584
Osmr	2.84507	3.06592	3.12868	3.65717	3.1813	3.38349	3.24311	3.3676	3.55825	3.00592
Ly6f	3.16993	3.42295	3.11889	2.8704	3.47504	3.17466	2.83081	2.94914	2.50352	3.35057
Magi1	1.85998	2.30445	2.07753	1.9984	1.94372	2.41454	1.74557	2.13449	2.11797	2.2177
Ifitm1	4.88064	4.93962	4.95418	5.64636	5.50201	6.13738	6.26204	6.06044	5.93535	5.27413
Ugcg	4.25412	3.93586	3.95648	4.17813	4.06417	3.97371	4.50758	4.16922	4.34625	4.09515
Ugcg	4.25412	3.93586	3.95648	4.17813	4.06417	3.97371	4.50758	4.16922	4.34625	4.09515
Lrrk2	1.74266	2.06585	2.03992	2.08819	1.9392	2.17925	1.94165	1.95196	2.09093	1.98033
Pdgfrl	0.738201	1.11816	1.24504	1.76845	0.470327	1.52819	0.915173	1.18661	1.72653	1.14128
Zeb1	3.66865	3.57587	3.53131	3.73651	3.54741	3.7672	3.88786	3.7414	3.81505	3.78179
Il4ra	2.80114	2.90051	3.003	3.01043	3.13144	2.89385	2.63565	2.82756	2.59401	3.06562
Tgfb1	3.18119	3.46112	3.65419	3.84878	3.4152	3.66697	3.53765	3.25225	3.46356	3.34538
Ssbp4	4.18209	4.24312	4.45081	4.3833	4.44958	4.30477	4.47713	4.29987	4.22776	4.24546
Aars	4.92434	4.58732	4.82116	4.67735	4.95114	4.65397	4.86311	4.74908	4.2948	4.88505
Gda	2.10458	2.69962	2.63123	2.81214	2.81701	2.51288	2.38011	2.24708	2.51979	2.12803
Pcdh7	3.20338	3.53552	3.55876	3.61911	3.49571	3.47966	3.15262	3.40886	3.55389	3.37632
Sec24d	5.31824	5.03487	4.99089	4.96291	5.39606	5.09721	5.43407	5.3724	5.00265	5.44054
Pip5k1c	3.52676	3.26012	3.42627	3.4386	3.44475	3.33451	3.51322	3.49987	3.4412	3.4372
Smo	4.81235	4.74601	4.80583	4.80718	4.85542	4.66655	4.86516	4.83704	4.79963	4.86567
Gramd1b	1.00307	1.21432	1.22547	1.32829	0.907417	1.5953	1.02763	1.12928	1.22927	1.12062
Fmnl2	3.43018	3.67248	3.50171	3.36576	3.60549	3.63088	3.44718	3.38305	3.45271	3.44457
Cyr61	8.06971	8.27025	8.24577	8.29781	8.307	7.93286	7.84471	8.04456	8.02895	8.06851
Emilin2	2.18696	2.61732	2.75309	2.93168	2.78425	2.94662	2.49778	2.70075	2.83933	2.41302
Hmgn2	4.35556	4.07183	3.89505	3.5039	4.56969	3.84917	4.2936	4.06396	3.59661	4.43121
Acsl4	4.37751	4.40628	4.35853	4.47238	4.63096	4.42844	4.63645	4.53136	4.3305	4.52728
Fxr2	4.68576	4.54842	4.56173	4.61207	4.58094	4.57276	4.67946	4.56481	4.52178	4.53809
Agpat4	3.35409	3.50981	3.29367	3.35806	3.3799	3.57886	3.47819	3.43023	3.46549	3.48808
Gipc1	4.59318	4.4854	4.6465	4.46164	4.62176	4.36489	4.4429	4.42322	4.26986	4.54962
Lmcd1	0.93304	0.972002	1.01943	1.21747	0.865745	1.0946	0.713539	1.1998	1.39711	0.847105
Lrrc49	1.47697	1.49859	1.48079	1.35716	1.62633	1.7301	1.74899	1.5714	1.6919	1.64583
Ern1	2.01556	2.17721	2.13793	1.93084	1.93271	2.16635	1.71641	1.94883	1.91345	2.19102
Atp6v0a1	4.14502	4.3404	4.54101	4.7067	4.2523	4.42888	4.21706	4.32149	4.7976	4.15401
Mmp9	1.14215	1.33892	1.5253	1.56655	1.3284	1.54156	1.58012	1.25295	1.84796	1.987
Igf2	1.22595	1.52792	0.839653	0.754195	1.25568	0.983759	0.749388	1.30461	1.45494	1.34438
Eml1	3.00571	2.92267	3.05714	2.87864	3.28065	3.2063	3.26326	3.26803	3.05097	3.26887
Sulf2	3.77516	3.45595	3.57951	3.56534	3.4402	4.08643	3.9807	4.05558	3.82066	3.85016
Myo1b	2.31365	2.27132	2.38174	2.22759	2.69959	2.38381	2.5292	2.28244	2.09993	2.44475
Cebpb	3.7508	3.81123	4.13149	4.59309	3.89234	4.15419	4.56173	3.98123	4.09441	3.74592
Guk1	3.78674	3.78178	3.62327	3.34067	3.78952	3.4305	3.33954	3.45542	3.21407	3.70368
Grk5	2.85375	2.55905	2.63834	2.3942	2.7357	2.65495	2.62467	2.68913	2.47487	2.89761
Tshz3	1.23696	1.21562	1.2024	1.33568	1.36662	1.28319	1.53298	1.34705	1.35126	1.37273
Nr4a2	0.927767	1.1929	1.05404	0.966753	1.17988	1.23754	0.882672	1.08992	0.889004	1.25708
Ndufb10	5.37795	5.31856	5.29448	5.2467	5.3203	5.29305	5.34419	5.25939	5.29111	5.29781
Ndufb10	5.37795	5.31856	5.29448	5.2467	5.3203	5.29305	5.34419	5.25939	5.29111	5.29781
Tmem87b	2.25642	2.56162	2.46307	2.90207	2.19267	2.65494	2.34722	2.52927	2.70275	2.35818
Ank3	1.9669	1.94614	2.01661	1.92385	2.18446	2.06789	2.11937	2.04205	2.01786	2.01229
Ank3	1.9669	1.94614	2.01661	1.92385	2.18446	2.06789	2.11937	2.04205	2.01786	2.01229
Fhod1	3.4257	3.70863	3.76544	3.82817	3.50341	3.81186	3.4295	3.62728	3.71064	3.67201
Ppm1l	1.50611	1.23562	1.49024	1.36472	1.25196	1.4908	1.42778	1.52268	1.57411	1.28213
Ppm1l	1.50611	1.23562	1.49024	1.36472	1.25196	1.4908	1.42778	1.52268	1.57411	1.28213
Ppm1l	1.50611	1.23562	1.49024	1.36472	1.25196	1.4908	1.42778	1.52268	1.57411	1.28213
Fgf1	0.62927	0.824837	0.838265	1.0052	0.593922	1.24284	1.13031	0.911391	1.42054	1.06424
Phc1	2.96671	2.99773	3.06217	3.00172	3.06149	3.12696	3.04398	3.11709	3.1576	3.06334
Oxct1	5.89696	5.71287	5.72484	5.62339	5.91408	5.78836	6.10628	6.03493	6.01901	5.92218
Oxct1	5.89696	5.71287	5.72484	5.62339	5.91408	5.78836	6.10628	6.03493	6.01901	5.92218
Slc35a1	3.61796	3.60693	3.63897	3.65666	3.68096	3.706	3.73843	3.72495	3.7124	3.67452
Sqrdl	3.09674	3.39459	3.44055	3.26904	3.58435	3.34716	2.99272	3.16393	3.28074	2.97428
Dlg3	2.52101	2.7888	2.63204	2.8381	2.52747	2.86059	2.64822	2.79068	2.92894	2.7059
Fkbp4	6.08345	5.6341	5.68618	5.27504	6.11409	5.44831	5.90348	5.86201	5.33781	5.97393
Gab1	2.5943	2.77493	2.71178	2.58592	2.64574	2.75949	2.56501	2.63376	2.68656	2.78671
Dusp10	1.99234	2.0108	1.74122	1.87511	1.82909	2.05408	1.97672	2.0463	1.8339	2.1733
Dcxr	2.15954	2.31102	2.53427	2.69971	2.32122	3.06356	2.55785	2.76421	2.85696	2.25805
Lmo4	3.70201	3.59332	3.62754	3.87221	3.77675	3.83943	4.09737	3.88128	3.82837	3.63895
Lmo4	3.70201	3.59332	3.62754	3.87221	3.77675	3.83943	4.09737	3.88128	3.82837	3.63895
Aim1	2.70397	2.75317	2.73688	2.61427	2.56585	2.7335	2.40427	2.7563	2.82682	2.58823
Ssx2ip	2.70456	2.42472	2.36076	2.12115	2.77681	2.34448	2.60137	2.5264	2.12224	2.57419
Mpp6	4.16416	3.9536	3.84713	3.65928	4.36555	3.70955	4.10932	3.92098	3.48293	4.15251
Uhrf2	4.18036	4.48827	4.38512	4.37374	4.26238	4.43739	4.08724	4.29596	4.40287	4.17614
Uhrf2	4.18036	4.48827	4.38512	4.37374	4.26238	4.43739	4.08724	4.29596	4.40287	4.17614
Uhrf2	4.18036	4.48827	4.38512	4.37374	4.26238	4.43739	4.08724	4.29596	4.40287	4.17614
Six1	2.01094	1.80766	1.75089	2.14818	1.74858	1.85304	2.22006	1.83358	1.96226	1.71254
Yeats2	3.25066	3.51742	3.39579	3.48166	3.29673	3.41328	3.17192	3.32523	3.45976	3.32528
Yeats2	3.25066	3.51742	3.39579	3.48166	3.29673	3.41328	3.17192	3.32523	3.45976	3.32528
Yeats2	3.25066	3.51742	3.39579	3.48166	3.29673	3.41328	3.17192	3.32523	3.45976	3.32528
Dnajb1	4.27611	3.96377	4.03834	4.08775	4.19778	3.99923	4.34662	4.21831	3.97182	4.20735
Agl	2.31702	2.2867	2.30223	2.43999	2.25031	2.33924	2.44296	2.33882	2.437	2.27975
Agl	2.31702	2.2867	2.30223	2.43999	2.25031	2.33924	2.44296	2.33882	2.437	2.27975
Morn2	1.75475	1.75235	1.78352	2.01768	2.13309	2.05729	2.1572	1.92094	1.99388	1.70936
Crebl2	1.35943	1.62583	1.6103	1.68001	1.3369	1.807	1.4117	1.52382	1.79236	1.52761
F2rl1	2.93288	1.96134	1.96435	1.53002	2.71059	2.04331	2.27144	2.66544	1.7209	2.15663
Abcd3	3.91525	3.91523	3.87527	3.963	3.92764	3.96114	3.97415	4.01285	4.02442	3.91653
Abcd3	3.91525	3.91523	3.87527	3.963	3.92764	3.96114	3.97415	4.01285	4.02442	3.91653
Abcd3	3.91525	3.91523	3.87527	3.963	3.92764	3.96114	3.97415	4.01285	4.02442	3.91653
Pygb	3.83889	3.71032	3.80522	3.73431	3.91592	3.66266	3.70851	3.92518	3.65757	3.85665
Krt19	4.15153	5.15668	4.90491	4.15882	4.2636	4.6138	3.11292	4.32104	4.19451	4.0001
Tarsl2	1.57403	1.35165	1.31618	1.06193	1.63826	1.35371	1.66597	1.41157	1.25841	1.47997
Phkb	2.47497	2.55035	2.68795	2.86218	2.536	2.73718	2.73334	2.54794	2.74626	2.51482
Hdac11	0.988883	1.10267	1.41967	1.53961	0.837579	1.46152	1.03477	1.12638	1.55122	1.07632
Mgst3	3.25171	3.77343	3.65387	3.67057	3.28039	3.95729	3.4761	3.5624	4.00943	3.39052
Fpgs	3.1601	2.88429	2.89229	3.07653	2.98803	2.81555	3.20241	3.0639	2.86443	3.01424
Bid	3.74091	3.51996	3.65268	3.78383	3.62119	3.67003	3.7799	3.60197	3.69501	3.47599
Hist1h2bg	3.28732	3.73755	3.49297	3.20692	3.4763	3.24199	2.58208	3.21134	3.13677	3.1553
Cyp27a1	0.988253	1.29155	1.18026	1.47985	1.06031	1.75223	1.54173	1.30457	1.6122	1.3529
Ifngr2	3.20558	3.34405	3.24438	3.69101	3.40903	3.63567	3.77982	3.64706	3.71819	3.45471
Osgepl1	1.42016	1.63829	1.539	1.55651	1.44482	1.60832	1.40617	1.46099	1.4761	1.49775
Tlcd1	2.71761	2.75678	2.68343	2.68328	2.74655	2.6945	2.6679	2.76665	2.63635	2.77215
Pkia	2.8177	2.45378	2.32097	2.00251	2.64986	2.40145	2.71562	2.72493	2.34264	2.77793
Emp2	4.44073	4.80455	4.83338	4.98285	4.40997	5.03788	4.54703	4.64075	4.97542	4.76692
1190002N15Rik	2.41217	2.38915	2.20922	2.19919	2.41281	2.15986	2.34364	2.27748	2.15583	2.35216
Ptpn14	3.52116	3.46919	3.44018	3.36043	3.51783	3.53418	3.42214	3.60495	3.46781	3.50889
Nme5	0.90329	0.895277	1.28319	1.194	1.00057	1.39146	1.08423	1.1162	1.41099	0.959795
Ncaph	3.4286	3.28956	3.03652	2.27714	3.86296	3.19969	3.19558	3.23276	2.54261	3.59867
Mapk9	2.97402	2.88735	2.92839	2.83046	3.03419	2.93976	3.04375	2.97401	2.863	3.05329
Bcl2l13	3.0892	3.04665	2.91508	2.92021	3.09671	2.94184	3.00631	3.02991	2.85521	2.97477
C030014I23Rik	0.926032	0.907531	0.964324	1.0629	0.925152	1.0714	1.12979	0.9325	1.10072	0.968899
C030014I23Rik	0.926032	0.907531	0.964324	1.0629	0.925152	1.0714	1.12979	0.9325	1.10072	0.968899
Nudt19	2.8513	2.68289	2.49623	2.37443	2.81319	2.43334	2.60483	2.70698	2.30029	2.80489
Zfp251	3.28802	3.35509	3.38438	3.41013	3.35718	3.41379	3.2872	3.46843	3.42635	3.33368
Cdon	3.27063	3.42357	3.0876	3.2311	3.39313	3.44631	3.57054	3.58707	3.38009	3.61914
St3gal5	4.2143	4.10347	3.967	4.03578	3.99802	4.09943	4.05976	4.15312	4.0015	4.02356
Fam132a	1.12444	1.31352	1.28467	1.57204	1.14646	1.38456	1.07912	1.49345	1.44804	1.33539
Rab3ip	3.30758	3.08957	3.14638	2.92729	3.28012	3.11061	3.28037	3.30664	3.14914	3.39035
Copz2	3.60402	3.61157	3.56621	3.77179	3.82118	3.73681	3.91094	3.73282	3.70782	3.92891
Copz2	3.60402	3.61157	3.56621	3.77179	3.82118	3.73681	3.91094	3.73282	3.70782	3.92891
Copz2	3.60402	3.61157	3.56621	3.77179	3.82118	3.73681	3.91094	3.73282	3.70782	3.92891
Copz2	3.60402	3.61157	3.56621	3.77179	3.82118	3.73681	3.91094	3.73282	3.70782	3.92891
Tuft1	3.45839	3.74837	3.55264	3.37743	3.03708	3.5121	2.8347	3.3029	3.46503	3.31228
Anxa4	3.5362	3.60559	3.62423	3.81417	3.6316	3.86727	3.82227	3.72715	3.81052	3.67307
Hist2h2aa1	1.99495	2.08913	1.66551	2.79665	1.32605	2.21146	2.12856	1.87837	2.17813	1.81301
Cryl1	2.42942	2.67658	2.39418	2.30804	2.48096	2.59576	2.24643	2.48238	2.63615	2.51043
Aebp2	3.7521	3.77995	3.65684	3.70547	3.77821	3.81648	3.83764	3.79317	3.66824	3.77159
Pla2g4b	0.949978	1.28124	1.16596	1.24146	0.99878	1.17793	0.84197	1.06493	1.11124	1.0716
Irf2	3.31358	3.17422	3.38416	3.48951	3.34349	3.42241	3.46998	3.41244	3.47375	3.33738
Cuedc1	2.27872	2.48677	2.45778	2.42737	2.304	2.53689	2.17933	2.37534	2.37636	2.57568
Tubgcp4	3.085	3.15288	3.00826	2.99776	3.18594	3.07944	3.15479	3.11182	3.02606	3.15598
Tia1	2.82258	3.36799	3.06917	3.31955	2.81505	3.28915	2.88396	2.80583	3.28426	2.91047
Tia1	2.82258	3.36799	3.06917	3.31955	2.81505	3.28915	2.88396	2.80583	3.28426	2.91047
Dusp4	2.67794	2.5004	2.69316	3.08931	2.96167	2.57992	2.84391	2.66044	2.65585	2.21936
Dusp4	2.67794	2.5004	2.69316	3.08931	2.96167	2.57992	2.84391	2.66044	2.65585	2.21936
Sema5a	2.0266	1.978	2.31758	2.28407	2.56965	2.54419	2.52517	2.38185	2.22745	2.53763
Msln	6.91316	6.82323	6.82648	5.84128	6.97076	6.36092	5.48486	6.26699	5.70493	6.58004
Mat2a	5.0478	4.74141	4.6718	5.11845	4.83908	4.67814	5.02922	4.89893	4.63737	4.67234
Jak1	4.3363	4.2671	4.15174	4.17916	4.40885	4.19676	4.35654	4.26023	4.13765	4.29194
Ppm1k	0.874925	1.07959	0.896463	0.998296	0.941332	1.18556	1.17511	0.916919	1.11244	1.0782
Snhg11	0.670487	1.06397	0.97269	1.21553	0.79567	0.822381	0.576011	0.673057	1.0872	0.749308
Snhg11	0.670487	1.06397	0.97269	1.21553	0.79567	0.822381	0.576011	0.673057	1.0872	0.749308
Trim2	1.61261	1.57749	1.70059	1.73129	1.53792	1.71852	1.71765	1.54382	1.80919	1.55657
Tst	2.39056	2.41471	2.22601	2.52488	2.33678	2.51998	2.56391	2.7203	2.61178	2.37409
Irak4	3.1559	3.2084	3.20216	3.2743	3.23881	3.23024	3.08741	3.22417	3.10812	3.15639
Nt5c3	2.51556	2.39491	2.42389	2.23866	2.52018	2.35353	2.51225	2.31513	2.28726	2.4541
P2rx6	0.671523	0.898578	0.883761	1.31194	0.492436	0.953857	0.842942	0.726094	1.23065	0.660147
Tfrc	4.33207	3.62079	3.60461	3.4934	4.31347	3.67186	4.44196	4.02373	3.3914	3.96057
Tfrc	4.33207	3.62079	3.60461	3.4934	4.31347	3.67186	4.44196	4.02373	3.3914	3.96057
Cgn	2.56653	2.55363	2.60964	2.52604	2.25063	2.46587	2.06735	2.28687	2.51543	2.20154
Fah	2.60406	2.63596	2.78375	2.61401	3.1556	3.05432	3.08559	3.04116	2.89522	3.02899
Fgf13	1.37398	1.23735	1.51696	1.37683	1.24478	1.28247	1.18871	1.43199	1.2402	1.03162
Aldh1a1	2.19507	2.16402	1.93135	1.99435	1.85169	2.78905	2.20531	2.52919	2.58478	2.44087
Ephb6	1.54141	1.73352	2.04368	2.06065	1.65343	2.25411	1.93618	1.88415	2.29178	2.00163
Golm1	4.36819	4.41642	4.2181	4.13434	4.46878	4.1717	4.1957	4.32564	4.06659	4.38335
Golm1	4.36819	4.41642	4.2181	4.13434	4.46878	4.1717	4.1957	4.32564	4.06659	4.38335
Prdx6	4.28145	4.16523	4.23984	3.87895	4.25087	3.93409	3.89201	4.00532	3.86454	4.2562
Ccrn4l	2.63611	2.68942	2.55765	2.71206	2.75366	2.58078	2.58924	2.62891	2.38151	2.55278
Muc1	0.883145	0.910664	1.06551	1.19966	1.04959	1.08705	0.889565	1.19762	1.14657	0.96801
Muc1	0.883145	0.910664	1.06551	1.19966	1.04959	1.08705	0.889565	1.19762	1.14657	0.96801
Muc1	0.883145	0.910664	1.06551	1.19966	1.04959	1.08705	0.889565	1.19762	1.14657	0.96801
Muc1	0.883145	0.910664	1.06551	1.19966	1.04959	1.08705	0.889565	1.19762	1.14657	0.96801
Aspa	3.19432	3.50561	3.44366	3.47999	4.00241	3.72543	3.80652	3.61259	3.46377	3.54734
Alg9	2.85798	2.75656	2.66545	2.61066	2.88865	2.69443	2.91367	2.85841	2.67369	2.94992
Mapk11	3.05389	3.14067	3.31271	2.85977	3.34899	3.04758	2.83927	3.03247	2.76423	3.26191
Acrbp	0.764653	1.1483	1.02334	1.33838	0.661897	1.15383	0.699872	0.912666	1.18418	0.838238
Acrbp	0.764653	1.1483	1.02334	1.33838	0.661897	1.15383	0.699872	0.912666	1.18418	0.838238
Zfp36l1	5.52573	6.31992	6.39781	6.62298	5.78292	6.6993	5.80881	6.05248	6.60364	5.85754
Fzd5	2.49416	2.70814	2.63806	2.63595	2.34432	2.45393	2.38739	2.426	2.77502	2.43289
Casp4	2.66427	3.03646	3.06376	3.37959	3.01222	3.1878	3.09571	2.92781	3.2801	2.83176
Cbr2	1.71753	0.938956	1.12982	1.41676	1.22978	2.00378	2.3072	2.00908	2.10813	1.4447
Ube2i	4.02907	4.17119	4.13156	4.12591	4.0328	4.21449	3.9803	4.15643	4.20552	4.04375
Nudt6	1.84404	2.01008	1.81889	1.79565	2.01218	1.86567	1.85827	1.73543	1.60507	2.03548
Sprr1a	4.37879	3.78026	4.1452	2.6481	4.12784	2.56123	3.2366	2.4887	2.76781	3.22337
Acsm3	1.22595	1.31662	1.04277	1.01393	1.38739	1.26775	1.25392	1.31414	1.12206	1.28447
Acsm3	1.22595	1.31662	1.04277	1.01393	1.38739	1.26775	1.25392	1.31414	1.12206	1.28447
Krt8	2.47779	1.37993	3.05051	2.97517	1.71612	3.71035	3.13387	3.51464	3.48631	3.00491
Apol7a	0.77394	1.07746	1.18256	1.19983	0.615379	1.16649	0.612571	0.837634	1.34773	0.687164
Cyp2f2	1.3855	1.56138	1.76641	2.52374	1.91087	1.75701	2.03027	1.96636	2.80048	1.46052
Eme2	2.62513	2.68749	2.61033	2.73914	2.62553	2.66018	2.56762	2.69685	2.71075	2.57697
Aldh1a7	2.14739	1.77774	2.00174	1.6332	1.60967	2.35731	1.65972	1.93775	2.07733	1.59277
Rdm1	1.5767	1.90429	1.69734	1.79562	1.74796	2.00786	1.71958	1.50389	1.65887	1.72911
Ubd	1.6787	1.6721	1.72238	2.0679	1.88474	1.98698	2.44537	2.01387	2.3178	1.92241
Crabp1	1.82723	1.61779	2.0537	1.71782	2.51597	2.19836	2.67724	2.27075	2.43027	3.02

## Sheet: Human_ERG_fusion
Gene	GSM527859	GSM527861	GSM527868	GSM527870	GSM527873	GSM527874	GSM527889	GSM527905	GSM527908	GSM527911	GSM527913	GSM527914	GSM527915	GSM527916	GSM527917	GSM527920	GSM527922	GSM527924	GSM527926	GSM527927	GSM527930	GSM527933	GSM527936	GSM527937	GSM527939	GSM527940	GSM527943	GSM527945	GSM527948	GSM527950	GSM527951	GSM527956	GSM527961	GSM527971	GSM527972	GSM527974	GSM527975	GSM527980	GSM527982	GSM527986	GSM527991	GSM527999	GSM528004	GSM528009	GSM527858	GSM527871	GSM527876	GSM527877	GSM527879
ALDH1A1	430.336	306.165	281.349	762.025	671.3	1700.7	239.128	241.884	313.404	158.228	227.006	222.184	149.285	323.103	1222.57	309.251	218.082	270.043	1171.23	269.048	220.218	830.831	128.288	1244.95	144.072	172.544	183.452	281.151	601.08	99.4648	204.104	182.915	170.34	262.515	198.036	660.179	251.316	101.98	172.158	207.452	512.615	80.9833	1519.28	101.762	519.322	216.623	160.866	239.125	383.414
APOD	2212.69	2577.35	2157.18	1717.36	1642.03	1279.38	1153.83	825.821	1130.88	1639.65	913.297	1127.37	1209.72	1306.1	1750.36	1102.45	687.518	845.376	1253.63	592.117	1133.16	1979.57	1247.07	998.845	866.392	954.751	1115.76	1143.84	816.809	315.75	1328.65	3055.37	1307.16	1264.78	1473.8	1525.85	985.668	1325.53	1151.46	1877.71	2314.83	3240.14	1082.63	977.061	1798.76	1541.02	556.476	854.245	1213.66
ATP11A	483.244	310.622	299.932	164.335	240	357.18	224.879	252.519	159.163	447.951	336.319	235.489	169.162	176.478	388.448	153.423	185.646	224.094	252.82	510.801	179.057	244.662	328.556	305.62	160.795	341.178	234.725	220.935	192.963	157.4	191.858	384.693	252.7	273.423	421.623	258.814	223.183	541.255	313.132	814.611	198.191	610.565	298.561	198.146	228.297	230.285	222.368	193.731	188.847
ATP11A	481.32	309.297	297.842	162.416	236.563	353.036	223.251	249.068	155.446	441.683	332.775	231.712	164.007	173.315	384.341	148.55	181.141	220.669	251.633	507.009	176.615	239.691	326.973	302.74	156.846	336.969	230.395	219.829	191.225	155.267	186.703	383.198	246.59	265.209	424.006	254.697	217.663	540.153	309.939	816.571	192.419	605.115	295.033	193.442	224.468	225.17	219.265	187.705	187.287
C8orf4	153.265	308.354	322.087	437.388	98.8945	190.046	400.1	137.157	68.9162	289.727	223.706	238.526	138.631	170.425	336.806	126.735	301.933	147.375	432.664	319.032	445.493	120.988	130.872	85.4834	279.362	414.045	447.913	121.176	177.663	125.959	374.389	301.66	95.2586	95.5313	139.506	199.303	126.608	134.55	164.46	163.09	113.678	221.566	163.354	228.747	205.777	146.589	158.37	147.995	130.748
CLDN1	135.993	197.068	154.882	126.713	331.788	377.804	230.233	185.839	298.18	348.598	395.609	453.924	128.801	192.913	120.298	167.951	253.938	168.151	209.641	506.443	338.069	387.143	640.172	265.876	184.09	175.82	239.471	257.395	185.046	87.483	149.238	604.547	157.333	382.988	322.967	210.815	205.165	416.167	182.867	281.406	274.499	69.5029	1306.3	149.028	108.217	196.945	140.136	207.008	81.2452
CSGALNACT1	675.9	546.933	971.163	491.8	722.071	1499.4	702.538	796.409	397.541	792.402	1023.84	842.149	803.517	1122.69	1223.22	809.754	548.78	964.106	938.821	978.317	1161.91	568.644	339.772	831.046	1430.19	582.911	728.327	523.442	688.312	399.974	737.605	1257	387.57	738.536	1253.11	949.351	599.773	374.036	730.623	925.833	416.591	694.961	111.859	133.756	231.483	308.074	443.881	799.216	367.629
FAM198B	281.219	318.559	505.331	463.25	620.679	735.038	433.484	198.812	438.944	631.233	282.166	386.05	149.444	295.855	766.859	299.986	209.27	235.487	413.015	282.973	609.18	270.497	514.815	479.453	403.86	492.317	428.942	288.847	527.414	113.918	376.924	545.101	244.796	280.278	183.607	281.555	236.957	571.273	318.328	528.385	302.268	291.774	202.481	195.725	300.099	209.535	203.811	232.332	351.733
FAM198B	288.155	315.355	548.149	478.228	647.302	727.455	454.376	231.356	436.997	640.644	299.735	384.442	183.054	300.102	777.535	319.986	241.746	255.621	443.219	303.628	573.545	285.858	519.584	451.91	418.869	498.743	433.165	296.534	537.214	136.935	421.519	553.634	275.161	309.026	216.254	333.755	254.386	620.406	332.817	574.45	344.669	330.605	247.713	225.057	314.349	225.673	230.375	254.752	328.295
FNIP2	678.941	791.781	691.446	733.209	1210.42	964.354	826.3	342.422	373.65	701.818	614.225	900.694	307.884	694.492	1032.2	424.034	423.856	384.984	677.776	814.351	1391.94	471.528	1007.62	1344.26	862.954	890.604	746.439	432.074	834.768	345.864	654.603	1419.49	549.022	285.188	478.232	795.926	527.1	1325.2	709.042	577.568	264.3	545.839	326.296	185.127	272.37	291.576	315.456	543.731	440.396
ITPR1	251.787	512.322	432.472	1165.84	707.51	530.434	759.03	364.924	293.349	548.791	353.034	338.081	262.065	1253.42	585.245	698.385	364.922	530.623	478.206	330.324	554.238	380.645	623.163	521.854	442.228	445.205	573.464	524.985	679.9	216.668	539.153	630.269	263.833	350.919	649.003	723.023	506.697	467.63	424.549	392.834	504.669	388.683	137.922	238.07	490.435	235.234	201.847	220.115	636.708
ITPR1	250.606	512.075	432.169	1167.63	705.526	529.755	757.666	362.968	292.708	548.485	351.713	338.341	261.293	1251.33	584.418	696.51	362.068	528.829	477.581	330.537	555.826	378.063	623.328	522.809	441.137	445.525	573.404	525.022	679.428	216.126	538.27	631.655	262.316	350.545	648.849	723.862	505.458	466.297	425.525	393.227	501.773	390.301	136.375	240.942	491.459	234.619	201.589	219.701	636.533
LAMC2	118.183	202.45	166.914	94.6634	242.675	245.94	290.952	192.204	114.468	225.808	216.506	236.651	192.142	188.975	178.339	170.807	239.951	187.367	269.277	325.788	227.91	230.636	243.767	202.908	155.36	150.135	234.226	157.365	172.372	156.811	200.421	323.512	180.641	224.726	250.852	269.756	155.641	456.926	170.154	565.761	169.689	86.4557	1520.51	183.349	127.041	136.865	128.295	155.313	119.435
LAMC2	189.075	300.563	261.668	155.882	354.644	362.419	441.54	283.109	179.598	338.313	321.376	334.728	278.321	284.759	263.881	270.225	348.784	282.214	375.598	452.589	340.193	337.163	366.091	288.756	236.91	230.969	339.501	243.961	255.76	243.745	313.453	474.217	264.374	335.233	391.856	382.22	242.689	683.867	276.259	839.237	249.53	142.17	2184.85	260.105	202.612	208.731	199.525	239.453	183.655
LOX	142.764	140.101	295.894	455.124	585.845	220.448	203.535	101.768	125.534	198.371	149.465	160.407	129.52	127.888	527.028	87.2029	141.387	108.918	133.366	107.845	441.003	146.353	434.061	305.175	186.019	412.208	136.872	153.247	352.411	297.247	201.371	750.783	208.474	193.303	111.883	297.205	229.666	280.27	137.416	193.249	174.847	227.539	130.515	192.883	107.557	131.924	99.2077	116.966	205.285
LRP1	849.711	796.333	1039.42	1290.28	1083.82	1209.21	697.522	586.124	629.671	973.697	527.88	374.843	428.944	657.701	1278.32	670.565	584.724	658.65	697.197	671.04	610.432	851.692	494.458	742.455	419.3	722.575	464.684	710.398	716.133	512.019	717.962	1247.54	573.051	1116.85	1257.17	765.333	636.273	767.863	731.026	877.717	1535.97	1422.95	1379.93	462.93	952.72	638.305	446.342	619.849	707.397
MYO6	660.997	1173.74	1056.35	525.992	680.757	835.966	951.151	348.289	419.911	969.732	643.53	1552.39	487.063	763.691	1018.86	779.323	299.966	392.614	727.755	677.021	1793.09	290.031	1341.78	1294.64	719.524	801.509	896.085	598.187	1050.72	250.541	1251.43	808.901	403.02	330.995	425.526	897.566	519.583	494.583	809.595	502.835	171.626	813.574	353.553	375.189	558.44	223.429	414.83	390.771	504.084
PDE3B	195.792	385.42	341.748	363.418	290.151	320.455	325.538	185.132	259.372	314.217	253.688	406.395	257.96	435.974	553.011	282.542	178.929	222.045	273.255	199.601	483.914	165.94	355.845	440.353	462.96	290.013	307.097	195.228	298.727	140.688	299.318	415.526	286.58	145.724	313.157	395.794	211.031	224.384	287.598	440.662	91.6812	195.876	89.7013	121.591	198.404	117.49	161.707	198.301	213.301
PLA1A	209.183	355.722	350.971	123.186	510.192	616.596	512.988	178.572	278.54	226.221	227.04	256.563	215.199	214.038	1079.69	185.162	246.107	174.913	384.678	130.105	550.698	163.09	507.961	494.121	528.725	189.74	406.957	199.2	318.257	191.556	342.674	604.721	627.198	176.961	288.906	339.014	369.02	559.504	249.883	364.135	152.115	384.579	155.288	168.891	165.742	195.117	133.627	125.878	257.314
PLA2G7	447.697	694.075	1051.89	490.29	959.085	926.301	1610.32	316.083	935.047	1858.02	670.663	2472.77	1332.75	784.439	129.477	258.74	232.191	253.983	451.935	748.834	1136.14	373.451	849.256	1021.58	1275.1	1153.8	1442.06	489.172	446.738	166.908	861.569	1207.55	708.721	408.273	648.815	1206.74	691.558	1626.2	625.238	945.781	198.321	1127.91	55.5856	240.309	238.312	220.762	510.645	206.994	677.279
PLAT	1454.74	246.667	356.917	487.757	339.46	325.022	309.833	244.879	338.139	1243.06	563.483	583.896	215.535	232.908	166.513	280.462	257.696	270.684	260.606	640.908	220.507	440.858	192.654	258.065	295.299	290.291	201.326	271.519	205.396	253.168	261.484	198.241	279.188	452.753	476.157	1262.33	196.739	246.524	259.699	464.7	551.477	383.82	2140.93	507.407	364.554	267.971	406.474	250.8	281.866
PLAT	1472.25	246.075	357.855	497.135	338.519	319.578	310.031	241.949	334.06	1259.42	561.815	583.525	215.082	231.236	167.166	278.848	251.2	271.998	259.184	644.62	219.051	434.02	195.187	259.348	294.732	289.414	197.647	271.072	205.09	247.734	263.987	196.695	277.157	457.179	476.15	1271.63	195.192	247.316	261.893	460.849	556.08	383.805	2165.81	504.975	362.128	264.45	402.768	247.973	283.395
SLPI	144.94	154.527	248.174	93.9356	143.102	146.152	104.605	185.988	148.303	521.31	458.83	191.362	175.739	102.145	696.385	114.915	154.069	153.391	197.984	341.214	186.077	245.178	154.464	178.965	122.184	342.167	121.429	188.739	128.639	211.445	113.414	325.446	234.293	346.065	665.786	125.257	185.914	218.763	180.213	547.561	298.457	160.664	2394.3	281.544	133.511	163.443	157.566	256.256	99.6388
TGM4	169.289	875.145	484.98	107.631	2101.39	132.172	104.789	3336.91	2466.16	215.851	199.491	83.997	147.165	70.499	1627.55	126.791	827.121	1519.52	5312.17	513.603	99.8859	138.606	156.891	118.202	88.6445	113.792	130.463	514.902	147.585	201.026	83.865	70.2203	109.722	8445.96	100.93	108.363	121.687	103.145	549.523	373.867	5246.82	624.704	130.045	190.993	139.852	2133.42	198.984	113.201	66.0498
TM4SF1	479.318	860.915	1002.07	1191.75	1965.82	1359.43	1208.87	657.796	1678.54	870.457	1228.42	1234.68	463.46	1398.49	1777.65	984.847	1063.25	947.022	1366.48	1581.19	1495.58	1293.6	1136.66	1241.08	1109.13	895.938	1007.43	855.191	575.288	904.921	1096.63	1661.98	559.444	1006.63	932.513	1116.4	604.309	1476.69	918.99	983.682	768.291	1042.31	949.848	368.888	549.073	478.675	460.93	747.36	894.744
[truncated: 36 more columns]

## Sheet: Human_ERG_fusion_SPOP
Gene	S0w	S1w	S2w	S5P3w	S5P7w	S0m	S1m	S2m	S5P3m	S5P7m
ALDH1A1	2.19507	2.16402	1.93135	1.99435	1.85169	2.78905	2.20531	2.52919	2.58478	2.44087
APOD	1.8303	1.67743	1.54267	2.16756	1.62237	2.11985	2.49874	2.13177	2.35804	2.47631
ATP11A	4.18018	4.23265	4.15331	4.23023	4.12232	4.09125	4.08532	4.09541	4.14895	4.10584
ATP11A	4.18018	4.23265	4.15331	4.23023	4.12232	4.09125	4.08532	4.09541	4.14895	4.10584
C8orf4	3.61195	4.30125	4.32719	4.67938	3.50757	4.58008	3.48469	3.5827	4.48151	3.37624
CLDN1	2.59162	1.61764	1.90603	1.50906	2.42634	2.38899	2.85765	2.83653	2.3764	2.83367
CSGALNACT1	1.52409	1.51953	1.682	1.96803	1.81599	1.91358	2.17653	1.81677	1.88985	2.08399
FAM198B	2.70546	1.90265	2.16301	1.72576	2.78382	2.07408	2.50552	2.75427	1.94274	2.97137
FAM198B	2.70546	1.90265	2.16301	1.72576	2.78382	2.07408	2.50552	2.75427	1.94274	2.97137
FNIP2	2.85506	2.97234	3.17772	3.58799	2.81672	3.01964	2.80269	2.75626	3.34222	2.41618
ITPR1	2.46518	2.61162	2.5778	2.74388	2.5511	2.66184	2.73033	2.55461	2.85553	2.55614
ITPR1	2.46518	2.61162	2.5778	2.74388	2.5511	2.66184	2.73033	2.55461	2.85553	2.55614
LAMC2	1.07427	1.04665	1.24626	0.919015	0.92799	1.56771	0.965215	1.30974	1.16501	1.43618
LAMC2	1.07427	1.04665	1.24626	0.919015	0.92799	1.56771	0.965215	1.30974	1.16501	1.43618
LOX	6.83502	6.69122	6.87807	7.23122	6.6917	7.53915	7.16156	7.54081	7.22803	7.48722
LRP1	5.32892	5.56188	5.71224	5.71338	5.57029	5.69407	5.20288	5.60234	5.53472	5.80252
MYO6	1.21724	1.47077	1.36821	1.43949	1.2454	1.43418	1.23453	1.20993	1.45832	1.19012
PDE3B	1.67612	1.77652	1.5576	1.64465	1.80556	1.91088	1.78291	1.76325	1.51324	1.72931
PLA1A	3.41043	3.46024	3.45863	3.40977	3.69319	3.70568	3.42488	3.46516	3.30177	3.53061
PLA2G7	4.43756	4.67938	4.68073	4.90446	4.79553	5.27637	5.14075	5.08559	5.26707	5.04554
PLAT	4.8095	4.67973	4.63572	4.73893	5.4646	5.08678	5.54424	5.16997	4.73907	5.21679
PLAT	4.8095	4.67973	4.63572	4.73893	5.4646	5.08678	5.54424	5.16997	4.73907	5.21679
SLPI	3.99923	4.24753	5.01623	5.13029	4.62947	4.95035	4.18669	4.18081	4.39984	3.52131
TGM4	1.26648	1.17919	1.21856	1.2486	1.24801	1.18198	1.19296	1.31282	1.18278	1.16539
TM4SF1	6.56086	6.34559	6.49219	6.12081	6.74657	6.6119	6.70922	6.60378	6.39479	6.83783

## Sheet: Mouse_SPOP
Mgene	Hgene	S0w	S1w	S2w	S5P3w	S5P7w	S0m	S1m	S2m	S5P3m	S5P7m	pValuesComBat	qValuesComBat
1110059G10Rik	KIAA1143	1.50471	1.51383	1.4777	1.60804	1.52174	1.67748	1.74839	1.65185	1.64206	1.70104	0.000601345	0.139562
1600002K03Rik	C19orf24	3.04764	2.89499	3.00843	3.11016	3.01181	3.13846	3.21868	3.26977	3.30318	3.16407	0.0023906	0.19491
Acadsb	ACADSB	3.3136	3.37625	3.27941	3.32094	3.49782	3.61218	3.62895	3.55805	3.58165	3.49089	0.00138848	0.155072
Akap10	AKAP10	2.32875	2.30722	2.34764	2.32474	2.34903	2.27693	2.27947	2.30184	2.29617	2.26346	0.0017551	0.174782
Akr1a1	AKR1A1	6.52392	6.52734	6.51388	6.53509	6.53432	6.61026	6.60216	6.64962	6.66321	6.57911	0.000374897	0.123816
Aktip	AKTIP	2.72697	2.73859	2.72218	2.81004	2.66756	2.91	2.92787	2.8533	2.96462	2.88089	0.000381585	0.123816
Ankrd29	ANKRD29	0.647449	0.441368	0.64864	0.45507	0.78272	1.0446	1.15011	0.923028	0.80879	1.03248	0.00186361	0.177962
Ano1	ANO1	1.09705	1.20489	1.01673	1.13853	1.00364	1.76254	1.43905	1.53496	1.51325	1.53463	0.00010962	0.0764158
Areg	AREG	1.08854	1.04148	1.06734	0.704173	1.1642	0.765962	0.570917	0.491736	0.440681	0.629579	0.00221831	0.188584
Arhgef7	ARHGEF7	2.37692	2.40088	2.37639	2.37477	2.39456	2.32908	2.32437	2.31581	2.34407	2.31235	6.01e-05	0.0732292
Arid2	ARID2	3.23758	3.32451	3.29067	3.37636	3.3725	3.50384	3.511	3.45538	3.4058	3.45167	0.00205306	0.1849
Arnt2	ARNT2	0.79544	0.751249	0.872542	0.88886	0.713725	1.06819	1.08471	0.973446	1.26675	1.07275	0.00114133	0.151734
Asap1	ASAP1	4.40918	4.36879	4.4542	4.44341	4.45922	4.59228	4.55169	4.55487	4.59334	4.59669	6.01e-05	0.0732292
Asb3	ASB3	1.98134	1.9432	1.97487	1.99598	2.00621	2.05523	2.13616	2.07852	2.10967	2.15169	0.000306094	0.123816
Atoh8	ATOH8	1.51645	1.45004	1.54862	1.50855	1.58869	1.65206	1.74232	1.69797	1.75281	1.66508	0.000368027	0.123816
Atp6v0e2	ATP6V0E2	1.88947	1.61007	1.75438	1.79591	1.68284	2.25781	2.34157	2.1075	2.19355	2.02023	0.000346937	0.123816
B3gntl1	B3GNTL1	1.89481	2.00238	1.89635	1.93044	1.94744	1.83806	1.7632	1.79695	1.80689	1.8071	0.00045484	0.130716
Bmpr1a	BMPR1A	4.16946	4.14213	4.11936	4.13886	4.20794	4.21528	4.32962	4.26863	4.23221	4.28975	0.00238152	0.19491
Bmpr2	BMPR2	2.67146	2.67821	2.67378	2.87242	2.69993	2.86495	2.94951	2.93422	2.9051	2.99523	0.00145006	0.155072
Brd2	BRD2	5.17397	5.13021	5.15858	5.10855	5.17041	4.92979	4.89036	4.94121	4.82454	4.93717	1.12e-05	0.0727109
Brpf1	BRPF1	2.9977	3.02608	3.01603	3.01744	2.97269	2.94943	2.92838	2.8791	2.89016	2.87536	0.000400069	0.123816
C78339	FAM8A1	4.06687	4.04903	4.04008	4.10435	4.08278	4.16556	4.22645	4.25897	4.21156	4.22174	5.25e-05	0.0732292
Ccdc23	CCDC23	3.32799	3.33981	3.29026	3.49776	3.381	3.54434	3.56681	3.58961	3.63223	3.52702	0.000929489	0.147261
Cdh11	CDH11	3.74398	3.71542	3.78989	4.43673	3.94947	4.57278	4.98312	4.65973	4.64381	4.52918	0.00132282	0.155072
Cdo1	CDO1	1.95864	1.48134	1.52133	1.73797	1.86484	2.26668	2.64325	2.32007	2.37538	2.31851	0.000382606	0.123816
Cep131	CEP131	2.21312	2.26243	2.31652	2.29379	2.16659	2.11427	1.97819	2.01324	1.99945	2.0972	0.000614077	0.139562
Cep290	CEP290	1.97324	2.02388	1.95144	1.90879	1.96258	1.85466	1.7738	1.86118	1.80335	1.84889	0.000655736	0.140794
Chchd6	CHCHD6	3.17636	3.25419	3.19149	3.08122	3.25066	3.02575	3.02019	2.91765	3.00802	3.0343	0.00106965	0.148249
Chd9	CHD9	2.41188	2.34691	2.35946	2.45625	2.38724	2.46484	2.55657	2.50943	2.47991	2.50308	0.00225526	0.189867
Chka	CHKA	4.00332	3.9527	4.07155	3.96138	4.14258	3.75544	3.69397	3.70657	3.59313	3.73078	8.55e-05	0.0732292
Chst15	CHST15	1.37988	1.33186	1.42531	1.65616	1.62929	1.74494	1.97599	1.8531	1.94542	1.77516	0.00163456	0.169362
Cnp	CNP	2.61949	2.54398	2.58681	2.48413	2.62685	2.71283	2.76258	2.67126	2.69054	2.7602	0.00181341	0.177962
Comt	COMT	3.74464	3.71066	3.76058	3.78556	3.82948	3.87038	3.9368	3.88423	3.88752	3.8565	0.00104181	0.148249
Cplx2	CPLX2	3.11179	3.23146	3.19138	3.58747	3.20033	3.89511	3.75663	3.66149	3.70975	3.68107	0.000906726	0.147261
Cstf2t	CSTF2T	3.72412	3.65296	3.69079	3.8031	3.71947	3.81437	3.9297	3.8553	3.85038	3.82703	0.00258039	0.199773
Cxx1b	FAM127C	4.37259	4.2638	4.29432	4.40787	4.34883	4.4405	4.52926	4.48331	4.4829	4.43043	0.0025769	0.199773
Ddx58	DDX58	2.52046	2.71379	2.69647	2.73588	2.73427	3.01682	2.81186	2.90388	2.9875	2.87146	0.00259352	0.199773
Dok4	DOK4	1.81881	1.7686	1.88522	1.9097	1.91175	2.03044	2.11318	2.15868	2.18129	2.23585	0.000209773	0.112487
Dusp5	DUSP5	3.17986	2.95148	3.26804	2.94075	3.29649	2.60665	2.46129	2.69024	2.42409	2.87327	0.00170298	0.170813
Epdr1	EPDR1	3.00834	2.92239	3.03144	2.9564	2.98074	3.11314	3.23063	3.05587	3.16686	3.17687	0.00140786	0.155072
Fam180a	FAM180A	0.684696	0.678717	0.634997	0.842079	0.636391	1.50097	1.66746	1.13486	1.6349	1.35466	8.74e-05	0.0732292
Faxc	FAXC	0.877307	0.838513	0.94085	0.885237	0.816696	0.966953	0.941669	1.02395	1.03332	1.00012	0.00221025	0.188584
Fbxo4	FBXO4	3.30846	3.38427	3.3568	3.35637	3.30636	3.23615	3.2591	3.16121	3.19893	3.26123	0.00123151	0.155072
Fmr1	FMR1	4.37857	4.44795	4.31839	4.36346	4.45103	4.12129	4.29858	4.10296	4.09854	4.17939	0.000919042	0.147261
Galnt18	GALNT18	5.35189	5.17455	5.19481	5.12306	5.23809	5.62017	5.54583	5.6832	5.66506	5.45165	0.000177347	0.105169
Gata3	GATA3	3.25674	3.18163	3.06356	3.15741	3.09937	3.31089	3.42954	3.35783	3.30448	3.34121	0.00121529	0.155072
Gon4l	GON4L	3.62973	3.69072	3.65918	3.6737	3.62179	3.53274	3.48235	3.6099	3.56857	3.54656	0.00249455	0.197608
Gpc4	GPC4	5.97259	5.92147	5.77666	5.89848	6.02336	6.19938	6.18047	6.3485	6.08053	6.28925	0.00127712	0.155072
Gstm7	GSTM2	1.68607	1.6047	1.57837	1.66483	1.9965	2.27184	2.48744	2.07241	2.09672	2.10284	0.00176808	0.174827
Gypc	GYPC	2.84336	2.80498	2.86753	2.90582	3.19594	3.29951	3.48007	3.39628	3.15801	3.6271	0.00221557	0.188584
Hook3	HOOK3	2.65252	2.67656	2.68235	2.81507	2.70031	2.8727	2.92196	2.84118	2.82173	2.86859	0.00131515	0.155072
Hoxa11	HOXA11	3.58084	3.619	3.57857	3.55558	3.53386	3.77052	3.72065	3.68315	3.7979	3.68746	0.000358268	0.123816
Htra2	HTRA2	4.86221	4.73086	4.77361	4.7788	4.77497	4.59808	4.70875	4.60767	4.53465	4.66776	0.00241336	0.195622
Islr2	ISLR2	1.38184	1.5224	1.53972	1.82954	1.77176	2.19918	2.46654	2.15066	1.88033	2.27309	0.00169891	0.170813
Itga1	ITGA1	0.993201	0.928016	0.91948	1.03144	0.93734	1.07504	1.14435	1.15725	1.1957	1.3414	0.00203372	0.1849
Kctd13	KCTD13	1.56817	1.56721	1.51156	1.58279	1.49798	1.30492	1.17932	1.41381	1.31283	1.2883	0.000326191	0.123816
Kctd14	KCTD14	0.88533	0.731717	0.747198	0.955463	0.720792	1.29862	1.30759	1.22439	1.27011	0.979202	0.000741822	0.14368
Lhfp	LHFP	5.57024	5.46292	5.51063	5.57534	5.5494	5.69579	5.72595	5.67211	5.69957	5.72689	8.59e-05	0.0732292
Lix1l	LIX1L	4.82838	4.89376	4.9848	5.0967	5.04198	5.33385	5.31314	5.22155	5.2003	5.24671	0.000699636	0.141367
Lonrf3	LONRF3	1.34978	1.4285	1.22573	1.35879	1.45395	1.065	1.24513	1.0745	1.02019	0.977419	0.00145706	0.155072
Lrba	LRBA	0.79667	0.823844	0.837511	0.911537	0.822285	1.02532	0.950368	1.05229	1.0747	0.913406	0.00191221	0.178926
Lrrc17	LRRC17	2.14179	2.27236	2.23672	2.26835	2.60261	2.6679	2.95057	2.77664	2.68906	2.89054	0.000902662	0.147261
Lxn	LXN	4.542	4.45136	4.44451	4.48715	4.65948	4.88708	5.00852	4.93983	4.89701	4.88901	2.04e-05	0.0727109
Mcat	MCAT	3.60343	3.53826	3.67831	3.63501	3.48827	3.3145	3.33709	3.427	3.34984	3.46097	0.00138161	0.155072
Micu2	MICU2	4.53815	4.56852	4.51648	4.51256	4.64763	4.68402	4.74092	4.68566	4.66785	4.69751	0.00105849	0.148249
Mier1	MIER1	2.28187	2.30446	2.31014	2.32737	2.33468	2.39139	2.42518	2.37766	2.38668	2.36395	0.000504063	0.130716
Mkrn1	MKRN1	2.7069	2.74551	2.69913	2.74334	2.80171	2.93862	2.86565	2.96105	2.89047	2.8721	0.000221419	0.114334
Mpc1	MPC1	2.68187	2.61892	2.61231	2.64275	2.64477	2.80491	2.79644	2.85146	2.74435	2.86198	0.000108924	0.0764158
Mto1	MTO1	1.90176	1.92363	1.87281	1.78899	1.8189	1.69992	1.71351	1.69889	1.7544	1.74401	0.00101814	0.147863
Mvb12b	MVB12B	1.7719	1.72332	1.74478	1.88008	1.80318	1.94162	2.05412	2.00286	1.96799	1.94958	0.000406577	0.123816
Myo5a	MYO5A	3.5763	3.6308	3.54662	3.58816	3.58769	3.46597	3.4059	3.4515	3.47834	3.34313	0.000527874	0.130716
Nat2	NAT1	2.54351	2.57588	2.53164	2.72043	2.54921	2.8029	2.81047	2.78019	2.71375	2.78515	0.00104262	0.148249
Ndrg3	NDRG3	2.16036	2.10004	2.09033	2.20299	2.12644	2.29742	2.34328	2.30047	2.3441	2.19755	0.00143932	0.155072
Nedd9	NEDD9	4.39769	4.33469	4.32757	4.34984	4.25972	4.5059	4.58725	4.5325	4.49299	4.70936	0.000905526	0.147261
Ovca2	OVCA2	3.03688	3.05767	3.041	3.01841	3.13031	2.84744	2.89343	2.93808	2.94646	2.92219	0.000526677	0.130716
Papss2	PAPSS2	1.61021	1.54305	1.58785	1.57047	1.71184	1.877	2.00587	1.89058	1.87764	2.25873	0.00137675	0.155072
Pars2	PARS2	1.27061	1.25558	1.21822	1.14782	1.27606	1.11104	1.11523	1.08506	1.136	1.0625	0.00121014	0.155072
Pccb	PCCB	2.79078	2.75567	2.86022	2.7768	2.98696	3.02152	3.03395	3.06871	3.01986	3.02418	0.00166888	0.169836
Pcdh18	PCDH18	4.44213	4.20951	4.2784	4.17095	4.44961	4.64488	4.76158	4.69331	4.48698	4.81878	0.00183233	0.177962
Pcgf1	PCGF1	1.7005	1.79114	1.6927	1.81889	1.75326	2.03335	1.85675	2.05938	2.03028	1.93184	0.000951002	0.147863
Pde9a	PDE9A	0.602108	0.600185	0.632939	0.945485	0.530075	0.972825	1.05707	1.02118	1.19059	1.0746	0.00114853	0.151734
Pdgfrb	PDGFRB	4.73845	4.54252	4.75273	5.19965	5.04887	5.40249	5.68875	5.43269	5.27859	5.54083	0.00205563	0.1849
Pdk1	PDK1	3.09882	3.18736	3.18232	3.24222	3.11884	2.95205	3.0463	3.01103	3.06782	3.03021	0.00212997	0.18795
Pdlim5	PDLIM5	5.20231	5.22236	5.10866	5.16836	5.27171	5.40719	5.36254	5.37482	5.31576	5.42345	0.00057091	0.137235
Pfkfb4	PFKFB4	1.54514	1.51538	1.51278	1.56875	1.60458	1.66266	1.74505	1.73129	1.64842	1.74509	0.000417398	0.123816
Phospho1	PHOSPHO1	1.14335	1.13185	1.13733	1.231	1.0892	0.884294	0.879291	0.999415	0.974808	0.855769	0.000262236	0.117938
Pla2g7	PLA2G7	4.43756	4.67938	4.68073	4.90446	4.79553	5.27637	5.14075	5.08559	5.26707	5.04554	0.000918461	0.147261
Plagl2	PLAGL2	2.13468	2.20966	2.04442	2.11338	2.10807	1.93093	1.93721	1.98936	1.94676	1.97167	0.000405218	0.123816
Pmp22	PMP22	4.71507	4.71002	4.63445	4.90151	4.74447	4.92188	4.92961	5.00187	4.91403	5.00261	0.00226064	0.189867
Podxl2	PODXL2	0.921485	0.824446	0.890903	1.21953	0.621135	1.29214	1.38217	1.29665	1.5109	1.28873	0.00246114	0.197608
Poldip3	POLDIP3	5.00373	5.03743	4.97882	5.03735	5.02077	5.09608	5.09411	5.12854	5.08933	5.06311	0.000864495	0.147261
Ppcs	PPCS	2.21112	2.18525	2.26068	2.24285	2.10633	2.05152	1.96547	1.95605	1.97445	2.0667	0.000534416	0.130716
Prkar1a	PRKAR1A	6.26688	6.28121	6.26509	6.34849	6.3697	6.42493	6.46885	6.43152	6.40844	6.42152	0.000876468	0.147261
Rab2b	RAB2B	1.79807	1.86666	1.82479	2.02789	1.94184	2.16528	2.07069	2.1794	2.08721	2.08606	0.00143707	0.155072
Rad51d	RAD51D	2.38883	2.36532	2.39158	2.32939	2.43087	2.48392	2.48639	2.45329	2.46662	2.45239	0.00135671	0.155072
Rbl2	RBL2	2.38828	2.44305	2.48628	2.51959	2.53456	2.68558	2.74623	2.57618	2.69237	2.62326	0.00137452	0.155072
Rbm43	RBM43	2.34723	2.45961	2.31981	2.47451	2.46246	2.64853	2.62351	2.65121	2.66784	2.52841	0.000889627	0.147261
Rbms2	RBMS2	3.99936	4.03096	3.99599	3.98984	4.00319	4.0887	4.05344	4.07777	4.113	4.1211	0.000273652	0.119227
Rfx7	RFX7	2.66204	2.67851	2.6109	2.58438	2.66295	2.76132	2.74151	2.85755	2.79246	2.73279	0.00141782	0.155072
Rgag4	RGAG4	0.564933	0.523942	0.57782	0.831532	0.60568	0.990972	1.11026	0.936714	1.11212	0.821206	0.00130546	0.155072
Rnf157	RNF157	2.73167	2.80096	2.82615	2.72977	2.77626	2.59373	2.43313	2.49316	2.52556	2.61644	0.000240955	0.117938
Rps15a	RPS15A	4.28679	4.29493	4.24282	4.25256	4.31819	4.42105	4.40824	4.38533	4.36383	4.37666	0.00019922	0.111101
Sbf2	SBF2	2.73937	2.76229	2.77119	2.85913	2.86916	3.02263	3.04617	2.96499	2.92567	2.91145	0.0016664	0.169836
Sccpdh	SCCPDH	2.11002	2.10162	2.1592	2.12266	2.12302	2.20455	2.20401	2.20731	2.21638	2.22163	3.13e-05	0.07282
Selm	SELM	2.53366	2.40839	2.65886	2.70486	2.619	2.8681	2.77949	2.87499	2.82443	2.99435	0.00209892	0.187191
2017-09-02	2017-09-02	5.22792	5.22897	5.15927	5.22459	5.22339	5.26853	5.38417	5.32335	5.34006	5.35974	0.000856969	0.147261
Sgce	SGCE	3.18507	3.13463	3.11678	3.27233	3.22511	3.434	3.50872	3.335	3.50059	3.30691	0.00184405	0.177962
Sh3bgrl	SH3BGRL	6.29113	6.2399	6.23972	6.27587	6.33048	6.37173	6.51905	6.41547	6.4246	6.57279	0.00185317	0.177962
Sh3bgrl2	SH3BGRL2	2.36502	2.36934	2.34485	2.06861	2.21061	2.04713	1.70632	1.88547	1.82298	1.98834	0.00189344	0.178558
Sh3d19	SH3D19	4.07876	4.05353	4.11732	4.2078	4.20626	4.3607	4.34598	4.40609	4.40192	4.30399	0.000254654	0.117938
Shkbp1	SHKBP1	2.19841	2.26401	2.20385	2.3379	2.21868	2.35384	2.39597	2.38263	2.35807	2.34684	0.00215349	0.188584
Slc14a1	SLC14A1	1.02469	1.15029	1.1227	0.944167	1.04252	1.66347	1.85606	1.23067	1.62887	1.75449	0.000982967	0.147863
Slc18b1	SLC18B1	1.5799	1.56777	1.53395	1.75583	1.57164	1.87138	2.00111	1.84006	1.94112	1.79921	0.000636197	0.140791
Slc22a5	SLC22A5	1.85132	1.93432	1.80298	1.88737	1.8806	2.03383	1.94559	2.05361	2.04316	2.01974	0.000922918	0.147261
Sptan1	SPTAN1	5.31897	5.27483	5.25389	5.29032	5.34322	5.45355	5.46849	5.44452	5.35576	5.40686	0.00100053	0.147863
Srpk1	SRPK1	3.73465	3.71983	3.66015	3.61613	3.71717	3.4911	3.54141	3.55325	3.47944	3.57149	0.000472084	0.130716
St5	ST5	4.35091	4.34178	4.26339	4.34892	4.42791	4.51542	4.57558	4.49824	4.42837	4.59944	0.00218672	0.188584
Sulf2	SULF2	3.77516	3.45595	3.57951	3.56534	3.4402	4.08643	3.9807	4.05558	3.82066	3.85016	0.00115362	0.151734
Swap70	SWAP70	4.0121	3.96192	4.08298	4.00198	4.0131	4.19278	4.1164	4.19556	4.22887	4.28048	0.000461171	0.130716
Syn3	SYN3	3.3877	3.10392	3.17868	3.33568	3.14266	3.61714	3.62552	3.68168	3.62259	3.61454	0.000107788	0.0764158
Syt11	SYT11	0.989716	1.1254	1.03207	0.971218	1.21855	1.56674	1.31938	1.44467	1.22535	1.49727	0.00210795	0.187191
Tacc1	TACC1	1.91992	1.96763	1.89396	2.04791	1.96731	2.18904	2.21372	2.19787	2.18012	2.12274	8.76e-05	0.0732292
Taok1	TAOK1	3.48352	3.54265	3.46937	3.51496	3.51349	3.60503	3.61083	3.60125	3.57378	3.56886	0.000493978	0.130716
Tcf7l1	TCF7L1	2.63584	2.7016	2.54851	2.76292	2.70446	2.89659	2.94859	2.89944	2.83208	2.82575	0.00126211	0.155072
Timmdc1	TIMMDC1	3.09718	3.07389	3.09801	3.01688	3.08705	2.86826	2.87223	2.91915	2.80543	2.99564	0.000806429	0.147261
Timp3	TIMP3	5.24894	4.9356	5.07996	5.19368	4.99939	5.50714	5.4787	5.55697	5.48033	5.4814	0.000138743	0.0921119
Tlr3	TLR3	1.38796	1.49052	1.48165	1.54087	1.57514	1.77032	1.76586	1.71109	1.72056	1.77012	8.02e-05	0.0732292
Tmem167b	TMEM167B	3.71096	3.63523	3.64899	3.72185	3.72038	3.79179	3.83543	3.82153	3.77412	3.86591	0.000760989	0.14368
Tmem181a	TMEM181	3.6323	3.62213	3.60375	3.66559	3.59631	3.56012	3.43564	3.53304	3.5303	3.43628	0.00257834	0.199773
Tmem184c	TMEM184C	3.91105	3.87891	3.94956	3.87497	3.93952	3.98604	4.0045	3.98592	3.97703	3.96898	0.00196452	0.182596
Tnks	TNKS	3.37246	3.37295	3.43123	3.40744	3.44019	3.57287	3.5072	3.58512	3.51491	3.48319	0.00076261	0.14368
Top2b	TOP2B	4.62889	4.57848	4.51776	4.56272	4.58805	4.64728	4.75228	4.69764	4.68545	4.65905	0.00229342	0.190469
Trpm6	TRPM6	0.824193	0.805449	0.667205	0.997622	0.901921	1.33999	1.3678	1.52744	1.52107	1.10001	0.000518511	0.130716
Tspyl1	TSPYL1	3.96812	4.01591	3.98716	4.12643	4.00391	4.21312	4.24897	4.18199	4.25168	4.1378	0.000713543	0.142117
Tspyl4	TSPYL4	0.852999	0.943154	1.02071	0.957042	0.969954	1.23308	1.03229	1.15889	1.18767	1.15643	0.00143449	0.155072
Tsta3	TSTA3	4.69691	4.6534	4.7255	4.56604	4.75328	4.52127	4.49296	4.54051	4.44964	4.55806	0.00229514	0.190469
Ufc1	UFC1	4.27087	4.22674	4.27362	4.204	4.36302	4.38852	4.3961	4.42322	4.42018	4.4077	0.00109523	0.148249
Vegfc	VEGFC	2.34572	2.37447	2.48167	2.74598	2.43834	2.87499	2.75885	2.86553	2.87401	2.80289	0.00140208	0.155072
Xylb	XYLB	1.61278	1.7101	1.68572	1.74937	1.66913	1.5265	1.54388	1.51456	1.60774	1.52095	0.000995297	0.147863
Yipf4	YIPF4	4.13275	4.0318	4.21774	4.31311	4.16005	4.44182	4.50033	4.38973	4.45661	4.3396	0.00155566	0.163075
Zc3h8	ZC3H8	2.1096	2.03654	1.897	1.7563	2.06782	1.63695	1.63555	1.69791	1.6156	1.70909	0.00163993	0.169362
Zfp672	ZNF672	1.55113	1.47256	1.50177	1.56637	1.53326	1.67349	1.70157	1.70545	1.71778	1.63623	8.93e-05	0.0732292
Zfp90	ZFP90	2.46689	2.59624	2.47644	2.53453	2.53862	2.67945	2.60629	2.65234	2.66074	2.61728	0.00217681	0.188584

## Sheet: Mouse_SPOP_ERG_PTEN_WT
Mgene	Hgene	PL_wt1	PL_wt2	PL_wt3	PL_wt4	PL_ERG1	PL_ERG2	PL_ERG3	PL_ERG4
1110059G10Rik	KIAA1143	7.06823	6.88534	7.01408	6.80684	6.93171	7.03632	6.75077	7.05895
1600002K03Rik	C19orf24	9.18879	9.18767	8.81658	8.90954	9.31882	8.89161	9.15277	9.20105
1600002K03Rik	C19orf24	9.73868	9.68082	9.56065	9.61842	9.7208	9.79308	9.80715	9.79223
Acadsb	ACADSB	10.3872	10.0412	10.437	10.2166	10.6245	10.3718	10.1036	10.1795
Akap10	AKAP10	6.38934	6.00842	6.64303	6.50605	6.31105	6.29053	6.35733	6.45
Akap10	AKAP10	7.41066	7.21049	7.14538	7.27908	6.93171	6.95052	7.12938	7.15233
Akap10	AKAP10	8.57316	8.52112	8.67038	8.81012	8.49763	8.69921	8.58487	8.54737
Akap10	AKAP10	6.19395	6.16974	5.86197	5.95776	6.13015	5.88214	6.13053	6.02197
Aktip	AKTIP	8.82407	8.73927	9.02337	8.90954	8.82316	8.57342	8.35461	8.70816
Ankrd29	ANKRD29	6.03579	5.79763	5.9586	5.85934	5.85579	5.80602	5.80684	6.04053
Ano1	ANO1	11.1277	10.8321	10.9796	10.919	11.0802	10.9742	11.0616	11.1395
Areg	AREG	8.2241	7.64711	9.58137	7.64476	8.12896	9.57363	9.78343	8.08789
Arhgef7	ARHGEF7	6.09934	6.24579	5.995	6.53987	6.0125	6.27158	5.89737	6.18803
Arid2	ARID2	6.21092	6.65658	6.31632	5.95776	6.27842	6.32447	6.25303	6.24289
Arid2	ARID2	10.5515	10.1517	10.775	10.5853	10.5091	10.4747	10.67	10.4995
Arnt2	ARNT2	6.08342	5.83566	5.91882	6.25684	5.85579	6.12842	6.02316	6.05882
Asb3	ASB3	7.8475	8.23448	8.30627	7.98586	7.82665	8.03434	7.86303	8.1115
Asb3	ASB3	8.82407	8.77462	9.04632	9.085	8.76782	9.05593	8.75149	8.84855
Atoh8	ATOH8	6.25803	5.70076	6.48686	6.16355	5.69013	6.14658	6.13053	6.07632
Atp6v0e2	ATP6V0E2	7.97882	8.42728	8.35627	8.13766	8.54581	8.23276	8.17227	8.02516
B3gntl1	B3GNTL1	10.0849	10.197	10.246	10.2254	9.90401	10.0129	10.1792	10.0117
Bmpr1a	BMPR1A	8.35515	8.74818	8.64711	8.4807	8.80921	8.41292	8.42184	8.83487
Bmpr1a	BMPR1A	10.5839	10.4568	10.3241	10.4619	10.7087	10.5237	10.3298	10.6807
Bmpr2	BMPR2	6.06921	5.67961	5.76566	6.10737	5.78487	5.97691	5.97066	5.87566
Bmpr2	BMPR2	7.06823	7.06329	7.36566	7.30553	7.23218	7.18118	7.14329	7.04859
Bmpr2	BMPR2	6.60421	7.22386	6.92823	7.17289	6.72421	6.87053	6.63657	6.72574
Brd2	BRD2	10.9456	10.9007	10.8494	10.6444	10.7844	11.012	11.2225	10.85
Brd2	BRD2	6.68434	7.00899	7.09355	6.7923	6.52026	6.88447	6.77658	6.83349
Brd2	BRD2	11.6886	11.7081	11.5492	11.4933	11.5087	11.611	11.4233	11.7387
Brd2	BRD2	11.9014	11.5921	11.6606	11.8731	11.5992	11.7772	11.6896	11.8133
Brd2	BRD2	6.16355	6.2979	5.9586	6.53987	6.21237	6.07026	6.13053	6.16934
Brpf1	BRPF1	9.47604	9.57631	9.4936	9.51137	9.37359	9.46945	9.7172	9.41763
Brpf1	BRPF1	8.74027	8.89101	8.90054	8.74671	9.04697	8.84881	9.0576	8.95375
C78339	FAM8A1	6.88553	6.73716	6.82843	6.94342	6.85775	6.68328	6.82039	7.04859
C78339	FAM8A1	8.31316	7.95547	8.1048	8.08646	8.30934	7.84167	8.0797	8.4623
C78339	FAM8A1	11.7245	11.8423	11.9626	11.8054	11.9347	11.7265	11.6994	11.7527
Ccdc23	CCDC23	10.2456	10.1726	10.2674	10.3439	9.87129	10.3718	10.0596	10.1045
Cdh11	CDH11	6.65184	6.2979	6.46803	6.7923	6.48803	6.34118	6.68039	6.91909
Cdh11	CDH11	6.53116	6.60368	6.17526	6.66292	6.48803	6.30908	6.76289	6.51803
Cdh11	CDH11	5.97329	5.85526	5.91882	5.95776	5.80289	5.80602	5.75316	5.58957
Cdo1	CDO1	9.44372	8.91066	10.9313	8.85072	8.877	9.48904	9.31279	8.48633
Chchd6	CHCHD6	8.33584	8.50318	8.47864	8.41395	7.96478	8.00961	8.18496	7.95724
Chd9	CHD9	9.36205	9.32118	9.34374	9.2925	9.36145	9.23026	9.19595	9.47604
Chd9	CHD9	9.21184	9.23133	9.46308	9.30983	9.40053	9.54166	9.18539	9.3441
Chd9	CHD9	7.12981	7.13028	7.39398	7.55298	7.02835	7.50771	6.76289	7.24868
Chd9	CHD9	6.53116	6.6225	6.46803	6.60961	6.44329	6.54447	6.77658	6.67752
Chka	CHKA	8.60594	8.70489	8.78339	8.69871	8.23553	7.98611	7.97365	8.3
Chka	CHKA	7.8475	7.89657	7.71658	8.04109	7.67399	7.70342	7.58211	7.81132
Chka	CHKA	8.78184	8.33724	8.68132	8.85072	8.84406	8.40342	8.21598	8.66535
Chka	CHKA	12.2568	12.1319	12.1694	12.1685	12.2689	12.3818	12.666	12.2674
Cnp	CNP	7.26921	7.13028	7.26369	7.41172	7.14211	7.27525	7.66484	7.79688
Cnp	CNP	8.36425	8.44805	8.00171	8.42789	8.16145	8.31579	8.47895	8.45269
Comt	COMT	7.7275	7.96471	8.29769	7.72816	8.04147	8.33045	8.22493	8.52878
Comt	COMT	10.3918	10.3492	10.5389	10.1514	10.5894	11.2805	11.1193	11.4139
Comt	COMT	12.3132	12.343	12.4468	12.1404	12.5364	12.9473	13.0041	12.8714
Cplx2	CPLX2	6.38934	6.41947	6.51961	6.32447	6.24592	6.60408	6.35733	6.51803
Cstf2t	CSTF2T	6.01974	5.95237	5.86197	5.95776	5.59724	5.90105	5.84313	6.04053
Cxx1b	FAM127C	6.7443	7.26184	7.23203	6.95764	6.73896	7.16674	7.14329	7.26184
Ddx58	DDX58	9.73868	10.0412	9.33048	9.68318	9.5334	9.62778	9.30289	9.41763
Dok4	DOK4	7.10353	7.57697	7.72716	7.54343	7.62947	7.93451	8.21598	7.8475
Epdr1	EPDR1	8.53724	8.59607	8.53765	8.96983	8.53645	8.64702	8.59513	8.34513
Fbxo4	FBXO4	7.42405	7.55347	7.49083	7.67184	7.61107	7.2468	7.58211	7.49355
Fbxo4	FBXO4	10.0744	9.96402	9.82054	9.95538	10.0695	10.1614	10.0698	10.1553
Fbxo4	FBXO4	10.1033	9.86555	9.97211	9.99323	9.84796	9.84566	10.1693	10.2169
Fmr1	FMR1	5.97329	6.2979	5.88184	5.85934	6.34513	6.08921	5.80684	5.96618
Fmr1	FMR1	5.98895	6.38605	5.82395	6.01553	6.11355	5.74658	6.02316	6.11513
Fmr1	FMR1	7.71859	7.85034	7.58377	8.41395	8.63978	7.71315	7.80237	8.02516
Fmr1	FMR1	6.01974	6.28053	5.84313	5.97632	5.94369	5.91934	5.89737	6.05882
Gata3	GATA3	10.5701	10.3609	10.599	10.5279	9.79965	10.3065	10.1147	10.0232
Gpc4	GPC4	5.80158	5.79763	5.90053	5.73776	6.04684	5.78645	6.02316	5.81803
Gpc4	GPC4	7.61227	7.64711	7.74039	7.91737	7.93974	7.75087	7.95017	7.79688
Gstm7	GSTM2	7.91005	7.78917	9.16909	8.05039	7.23218	8.15882	8.51132	7.39398
Gypc	GYPC	7.77306	7.78917	7.76487	7.87303	8.16145	7.97329	7.78831	7.65003
Hook3	HOOK3	7.49902	7.35579	7.27645	7.10106	7.25539	7.16674	6.97145	7.26184
Hook3	HOOK3	8.06013	7.89657	7.66618	7.65781	7.69737	7.67231	7.74232	7.24868
Hoxa11	HOXA11	7.11658	7.23754	6.87113	6.88777	6.56487	7.07867	6.90579	7.26184
Htra2	HTRA2	7.93211	8.24753	8.17664	7.94968	8.53645	8.19189	8.24315	8.34513
Htra2	HTRA2	8.76386	9.08518	9.04632	8.79219	9.25671	9.5323	9.37013	9.61082
Htra2	HTRA2	8.33584	8.4807	8.27842	8.18636	8.75801	8.64702	8.69863	8.74013
Islr2	ISLR2	6.51421	6.87092	6.8575	6.48776	6.53776	6.63697	6.33987	6.66303
Itga1	ITGA1	6.30592	6.15171	6.15684	6.29118	5.85579	6.34118	6.21711	6.15158
Itga1	ITGA1	7.24539	7.10263	7.34105	7.22529	7.44641	7.64912	7.56829	7.4306
Kctd14	KCTD14	6.98447	7.21049	6.62895	6.85668	6.82908	6.46342	6.45171	7.02007
Kctd14	KCTD14	7.10353	7.11632	7.40484	7.02824	7.23218	7.1944	7.07899	7.39398
Lhfp	LHFP	9.22124	9.43252	9.54007	9.58526	9.50206	9.82597	10.0289	9.728
Lhfp	LHFP	7.19001	7.78917	8.05865	7.49092	7.43242	7.70342	7.71977	7.81132
Lhfp	LHFP	9.93695	9.98276	10.4172	10.325	10.3526	10.5606	10.464	10.3114
Lonrf3	LONRF3	8.90978	8.58804	8.83408	8.59727	9.49237	10.2763	10.1977	9.75408
Lonrf3	LONRF3	6.01974	6.48789	6.64303	6.39763	6.21237	6.14658	6.57763	6.40013
Lrba	LRBA	6.11539	6.40224	5.9775	5.97632	6.47474	6.32447	5.95276	6.27997
Lrba	LRBA	6.85711	7.28961	7.52912	6.74415	7.47	6.97899	6.98618	7.27579
Lrba	LRBA	10.5305	10.6164	10.5389	10.7635	10.4959	10.4747	10.5489	10.6241
Lrba	LRBA	7.44855	7.41066	7.42697	7.41172	7.39452	7.23276	7.49342	7.53408
Lrrc17	LRRC17	7.09263	6.87092	7.46276	7.63553	7.0425	6.99347	6.86316	6.43145
Lxn	LXN	10.7388	10.6884	10.5128	10.7258	10.5091	10.6889	10.5383	10.6444
Mcat	MCAT	7.19001	7.13028	7.20375	7.40197	6.91842	7.12427	7.01487	7.35118
Mcat	MCAT	10.1319	10.4568	10.447	10.325	9.92024	10.193	10.2281	10.0686
Mcat	MCAT	7.48545	7.67208	7.63393	7.44737	7.40934	7.18118	7.07899	7.46987
Mier1	MIER1	7.47681	7.46092	7.20375	7.25421	7.37926	7.36053	7.36566	7.41789
Mier1	MIER1	9.82632	10.1614	9.99357	10.2343	10.2433	10.1156	9.83612	10.1339
Mier1	MIER1	7.81659	7.44691	7.83419	7.64476	7.34237	7.37322	7.56829	7.62671
Mier1	MIER1	6.11539	6.16974	6.33361	5.99434	6.39395	5.99421	6.04053	6.43145
Mkrn1	MKRN1	7.87316	8.38745	8.01111	8.18636	8.45254	8.10946	7.88724	8.18423
Mkrn1	MKRN1	6.19395	6.50605	6.55158	6.44987	6.19789	6.32447	6.41947	6.46842
Mkrn1	MKRN1	8.51428	8.13735	8.25697	8.42789	8.48803	8.39444	8.33101	8.31445
Mto1	MTO1	8.39444	8.57841	8.56116	8.47079	8.57416	8.1287	8.38039	8.23415
Myo5a	MYO5A	5.98895	6.35184	5.995	6.12789	6.08118	6.18263	6.19987	6.00434
Myo5a	MYO5A	6.54526	6.40224	6.36566	6.50605	6.47474	6.46342	6.43684	6.62987
Myo5a	MYO5A	8.12818	7.91816	8.26665	8.07275	8.49763	8.42212	8.30651	8.28992
Myo5a	MYO5A	5.92921	5.83566	6.01474	5.93763	5.87434	6.27158	6.19987	6.00434
Myo5a	MYO5A	7.01315	7.13028	7.13136	7.30553	7.25539	7.44803	7.32776	7.38035
Nat2	NAT1	6.01974	6.26263	5.86197	5.8014	6.09684	6.12842	6.07605	5.96618
Nat2	NAT1	9.40553	9.58594	9.25736	9.61842	9.16397	8.86911	9.18539	9.13539
Ndrg3	NDRG3	7.88684	7.78079	7.80237	7.94968	7.82665	7.54399	7.71977	7.71092
Nedd9	NEDD9	10.3918	10.3011	9.63827	9.87356	9.73868	10.1062	10.0698	9.90711
Nedd9	NEDD9	10.6247	10.4665	9.95884	10.2648	9.79022	10.4074	10.1693	10.2266
Ovca2	OVCA2	5.88158	6.09805	5.78442	5.95776	5.83829	5.88214	5.89737	5.87566
Ovca2	OVCA2	10.1235	10.1872	10.2343	10.3148	10.1402	10.1402	10.1302	10.0368
Papss2	PAPSS2	6.03579	6.0425	6.06895	6.50605	6.22842	6.07026	5.97066	6.16934
Papss2	PAPSS2	8.15165	7.95547	8.39727	8.3322	8.09794	7.33624	8.76324	7.41789
Papss2	PAPSS2	11.8506	10.9989	11.7957	11.7356	11.2863	10.7357	11.9619	10.4806
Pars2	PARS2	6.99855	7.00899	7.19369	6.94342	7.01431	6.9125	6.73776	6.90546
Pars2	PARS2	6.49965	6.82855	6.67395	6.90408	6.53776	6.84289	6.63657	6.40013
Pccb	PCCB	9.37168	9.38056	9.74666	9.7312	9.46898	9.09406	9.18539	9.47604
Pccb	PCCB	9.89908	9.94039	10.314	10.1126	10.0947	9.63751	9.6477	9.8014
Pcdh18	PCDH18	6.25803	5.97047	6.21092	6.21934	6.08118	6.44513	6.19987	6.26208
Pcgf1	PCGF1	9.30294	9.43252	9.33048	9.30983	9.29257	9.12539	9.22388	9.05585
Pde9a	PDE9A	6.16355	6.00842	6.13921	5.67447	5.82053	6.18263	5.91553	5.66289
Pdgfrb	PDGFRB	7.12981	7.03537	7.31382	7.26713	7.39452	7.78627	7.76494	7.39398
Pdk1	PDK1	9.45246	9.79162	9.24842	9.67592	9.62337	9.45118	9.46803	9.42763
Pdlim5	PDLIM5	6.17987	5.79763	5.74987	6.05223	5.82053	5.91934	6.05842	5.81803
Pdlim5	PDLIM5	8.50474	8.27243	8.26665	8.4807	8.20276	8.08829	8.79196	8.27539
Pdlim5	PDLIM5	7.02751	7.46092	7.55092	7.01382	6.96205	7.23276	7.22386	7.04859
Pdlim5	PDLIM5	6.56167	6.36947	6.29882	6.27276	6.67806	6.44513	6.62261	6.48737
Pfkfb4	PFKFB4	9.93695	10.0121	10.437	10.1126	9.51137	9.68237	10.0147	9.5879
Phospho1	PHOSPHO1	6.40671	6.28053	6.33361	6.37882	5.96018	6.49434	6.25303	6.27997
Pla2g7	PLA2G7	7.63586	7.38859	7.30461	7.14356	7.93	7.91036	8.0575	7.46987
Plagl2	PLAGL2	10.5701	10.9989	10.9105	10.7258	10.4811	10.8416	10.8718	10.8232
Pmp22	PMP22	10.3332	10.5288	10.5701	9.94565	10.5894	10.7972	10.8818	10.7533
Pmp22	PMP22	7.44855	7.55347	8.03382	7.63553	7.96478	8.20226	7.92789	8.28992
Podxl2	PODXL2	6.16355	6.31632	6.1925	5.99434	5.92645	6.08921	6.3225	6.11513
Podxl2	PODXL2	6.99855	7.06329	7.21737	6.74415	7.19541	7.20395	6.94776	7.12342
Poldip3	POLDIP3	7.83842	8.27243	7.91795	7.92684	7.93	7.94818	7.98689	8.1936
Poldip3	POLDIP3	11.6609	11.6101	11.6495	11.6507	11.5699	11.7081	11.6076	11.647
Ppcs	PPCS	10.0744	10.1614	10.0768	9.82567	10.0947	10.1715	10.1508	10.2536
Prkar1a	PRKAR1A	11.8205	11.9574	11.5602	11.6407	11.7664	11.9497	12.0288	11.6606
Rab2b	RAB2B	5.94184	5.93118	6.06895	6.10737	6.14658	6.10829	5.78908	6.02197
Rbl2	RBL2	6.32316	6.24579	5.82395	5.89908	6.26211	6.20276	6.18355	6.16934
Rbl2	RBL2	6.40671	6.38605	6.04934	6.06987	6.22842	6.20276	6.60737	5.79908
Rbm43	RBM43	9.5649	9.74009	9.17776	9.13391	9.11671	9.11584	9.09986	9.16814
Rbms2	RBMS2	8.06013	8.56883	8.52807	8.37348	8.24912	8.1287	7.83916	8.06447
Rbms2	RBMS2	10.2166	10.6261	10.6728	10.5678	10.4082	10.7762	10.765	10.654
Rbms2	RBMS2	11.1174	11.0425	11.1665	10.919	10.7661	11.0543	11.0523	10.9503
Rbms2	RBMS2	6.80101	6.36947	6.46803	6.87178	6.73896	6.68328	6.2875	6.46842
Rfx7	RFX7	6.03579	6.15171	6.48686	6.44987	6.24592	6.22105	6.3225	5.79908
Rgag4	RGAG4	6.40671	5.98882	6.15684	5.97632	6.16342	5.99421	6.05842	5.94697
Rnf157	RNF157	5.98895	6.00842	6.13921	6.32447	5.99395	6.07026	6.04053	6.02197
Rnf157	RNF157	5.98895	6.15171	5.91882	5.91789	5.99395	6.12842	6.33987	6.09447
Rps15a	RPS15A	7.47681	7.67208	7.31382	7.42552	7.53579	7.46081	7.67618	7.74197
Sbf2	SBF2	7.37281	7.07752	6.92823	7.14356	6.98842	7.10921	7.12938	6.80592
Sbf2	SBF2	6.08342	5.71983	5.90053	6.01553	5.76697	5.86342	6.04053	6.11513
Sccpdh	SCCPDH	9.69249	10.0024	9.94005	9.61842	9.15369	9.32763	9.35746	9.62958
Sgce	SGCE	5.88158	5.89487	5.91882	5.8014	5.96018	6.23895	5.91553	6.04053
Sh3bgrl	SH3BGRL	9.91895	9.65737	9.97211	9.92144	10.389	9.94784	9.91755	10.0871
Sh3bgrl2	SH3BGRL2	10.4935	10.3879	10.5389	10.5678	10.1869	10.0768	10.3983	10.3679
Sh3bgrl2	SH3BGRL2	9.96826	9.98276	9.99357	9.90233	9.7719	9.76278	9.80715	9.86373
Sh3d19	SH3D19	6.78684	6.67276	6.6574	6.53987	6.75605	6.85684	6.69553	6.38316
Sh3d19	SH3D19	5.94184	6.08079	6.13921	5.93763	6.26211	6.05224	5.73408	6.13342
Shkbp1	SHKBP1	8.40495	8.69108	8.18722	8.38237	8.24912	8.42212	8.78249	8.54737
Shkbp1	SHKBP1	8.35515	8.23448	8.27842	8.34289	7.91013	8.42212	8.48803	8.25681
Slc14a1	SLC14A1	6.37289	5.81786	6.39934	6.06987	5.99395	6.49434	6.63657	6.40013
Slc14a1	SLC14A1	6.59079	6.13395	6.33361	6.10737	6.24592	5.86342	6.25303	6.45
Slc14a1	SLC14A1	5.98895	6.19092	6.10447	6.18105	6.19789	6.12842	6.25303	6.09447
Slc22a5	SLC22A5	10.4935	10.3011	10.5592	10.255	10.2774	9.96623	10.208	9.93836
Slc22a5	SLC22A5	6.88553	7.13028	7.04132	6.84171	6.62974	7.18118	6.73776	6.87613
Slc22a5	SLC22A5	9.30294	9.29483	9.38224	9.32921	9.06737	8.97158	8.87684	8.90954
Srpk1	SRPK1	10.0197	10.107	9.82054	9.99323	10.0216	9.89522	10.2484	10.1045
St5	ST5	11.6211	11.7785	11.6994	11.9328	11.6507	11.8627	11.8356	11.6523
St5	ST5	12.192	12.1792	12.1807	12.3243	11.9302	12.1498	12.287	12.3356
Sulf2	SULF2	7.58439	7.68229	7.39398	7.59816	7.64177	7.63569	7.51603	7.48355
Sulf2	SULF2	10.3701	10.3779	10.1356	10.5375	10.6442	11.0736	10.9973	11.106
Swap70	SWAP70	8.34579	8.08132	7.77719	8.31536	8.33086	8.53527	8.43174	8.27539
Swap70	SWAP70	9.25116	9.56612	9.38224	9.40559	9.7208	9.87631	10.0147	9.6842
Swap70	SWAP70	6.37289	6.57026	6.45013	6.36105	6.69566	6.55921	6.82039	6.71066
Swap70	SWAP70	9.37168	9.51536	9.04632	9.46293	9.44966	9.71061	9.74535	9.4936
Swap70	SWAP70	7.01315	6.60368	6.48686	6.64382	6.93171	6.69711	6.3725	6.96101
Syn3	SYN3	6.60421	5.93118	6.39934	6.06987	6.34513	6.51184	6.21711	6.26208
Syn3	SYN3	6.13039	5.77842	5.995	6.36105	6.04684	6.05224	6.27013	6.11513
Syn3	SYN3	6.8152	6.9566	7.02817	6.62643	6.47474	6.71217	6.95868	6.75934
Syn3	SYN3	6.30592	6.28053	6.17526	6.08868	6.24592	6.03395	6.38908	6.31329
Syn3	SYN3	6.30592	6.52105	6.43252	6.55855	6.44329	6.35895	6.13053	6.43145
Syn3	SYN3	6.17987	5.98882	5.86197	6.16355	6.02987	6.12842	6.05842	6.09447
Syn3	SYN3	6.45382	6.33421	6.75278	6.80684	6.53776	6.44513	6.62261	6.36618
Syt11	SYT11	6.38934	7.00899	6.62895	6.67789	6.31105	6.59026	6.51803	6.75934
Syt11	SYT11	6.49965	6.65658	6.15684	6.25684	6.19789	5.95855	6.35733	6.61224
Tacc1	TACC1	8.32287	8.36566	8.25697	8.09737	8.11094	8.31579	8.43174	8.17125
Tacc1	TACC1	6.62224	6.38605	6.62895	6.69589	6.26211	6.27158	6.53197	6.59776
Taok1	TAOK1	10.2357	10.1726	10.1793	10.325	10.3526	10.2351	10.2674	10.1894
Taok1	TAOK1	8.23379	8.27243	8.76013	8.47079	8.52711	8.41292	8.45447	8.47222
Taok1	TAOK1	10.2566	10.3879	10.2864	10.0519	10.3013	10.1255	10.1302	10.3443
Taok1	TAOK1	6.97105	6.71842	6.8428	7.26713	6.78592	6.69711	6.91934	6.77355
Timp3	TIMP3	11.1456	10.8234	10.959	10.6444	11.1374	11.6365	11.7356	11.252
Timp3	TIMP3	6.91594	6.65658	6.82843	6.60961	6.82908	6.54447	6.60737	6.66303
Timp3	TIMP3	7.7275	7.31329	7.31382	7.25421	7.30526	7.99569	7.68842	7.83447
Tlr3	TLR3	7.98882	8.13735	7.30461	7.84211	7.55942	7.27525	7.18645	7.82479
Tmem167b	TMEM167B	9.37168	9.41434	9.41653	9.45355	9.64724	9.29929	9.44464	9.62958
Tmem184c	TMEM184C	7.80271	7.74815	7.57421	7.91737	7.57377	7.91036	7.59202	7.92447
Tnks	TNKS	7.31289	7.04895	7.24118	7.41172	6.88629	7.07867	7.31313	7.35118
Tnks	TNKS	6.46803	6.67276	6.68974	6.53987	6.67806	6.85684	6.53197	6.58237
Top2b	TOP2B	7.77306	7.44691	7.50287	7.51562	7.6875	7.33624	7.58211	7.67422
Trpm6	TRPM6	6.16355	6.08079	5.91882	6.21934	6.14658	6.47961	6.33987	5.74359
Trpm6	TRPM6	6.42	6.33421	6.33361	6.30868	6.47474	6.65434	6.45171	6.34934
Trpm6	TRPM6	6.45382	6.67276	6.36566	6.29118	6.45763	6.47961	6.25303	6.48737
Tspyl1	TSPYL1	6.17987	6.48789	6.01474	6.06987	6.13015	6.015	6.46842	6.46842
Tspyl1	TSPYL1	6.30592	5.79763	6.36566	6.44987	5.99395	5.80602	5.86145	5.91158
Tspyl1	TSPYL1	7.28377	7.87763	7.65645	7.46181	7.59816	7.27525	7.40434	7.96671
Tspyl4	TSPYL4	6.22711	6.02605	6.08671	5.83981	5.80289	5.8247	6.27013	6.26208
Tsta3	TSTA3	12.0644	12.343	12.2592	12.1547	12.1706	12.1646	12.1009	12.3543
Ufc1	UFC1	11.4699	11.3464	11.5602	11.8054	11.7548	11.6464	11.4052	11.5707
Vegfc	VEGFC	7.32492	7.69575	7.47681	7.34197	7.12731	7.99569	7.74232	7.40763
Xylb	XYLB	6.57711	6.36947	6.33361	6.53987	6.45763	6.54447	6.60737	6.27997
Yipf4	YIPF4	7.62257	7.73492	7.59711	7.76566	7.39452	7.51989	7.40434	7.31329
Zc3h8	ZC3H8	7.07873	6.84342	6.62895	6.60961	6.62974	6.71217	6.77658	6.80592
Zfp672	ZNF672	10.2662	10.3699	10.2674	10.1126	10.1312	10.1402	10.2281	9.93836
Zfp90	ZFP90	8.43593	8.51188	8.31454	8.43834	8.47921	8.80636	8.77338	8.72167

## Sheet: Mouse_SPOP_ERG_PTEN_Loss
Mgene	Hgene	PL_wt1	PL_wt2	PL_wt3	PL_wt4	PL_ERG1	PL_ERG2	PL_ERG3	PL_ERG4
1110059G10Rik	KIAA1143	7.06823	6.88534	7.01408	6.80684	6.93171	7.03632	6.75077	7.05895
1600002K03Rik	C19orf24	9.18879	9.18767	8.81658	8.90954	9.31882	8.89161	9.15277	9.20105
1600002K03Rik	C19orf24	9.73868	9.68082	9.56065	9.61842	9.7208	9.79308	9.80715	9.79223
Acadsb	ACADSB	10.3872	10.0412	10.437	10.2166	10.6245	10.3718	10.1036	10.1795
Akap10	AKAP10	6.38934	6.00842	6.64303	6.50605	6.31105	6.29053	6.35733	6.45
Akap10	AKAP10	7.41066	7.21049	7.14538	7.27908	6.93171	6.95052	7.12938	7.15233
Akap10	AKAP10	8.57316	8.52112	8.67038	8.81012	8.49763	8.69921	8.58487	8.54737
Akap10	AKAP10	6.19395	6.16974	5.86197	5.95776	6.13015	5.88214	6.13053	6.02197
Aktip	AKTIP	8.82407	8.73927	9.02337	8.90954	8.82316	8.57342	8.35461	8.70816
Ankrd29	ANKRD29	6.03579	5.79763	5.9586	5.85934	5.85579	5.80602	5.80684	6.04053
Ano1	ANO1	11.1277	10.8321	10.9796	10.919	11.0802	10.9742	11.0616	11.1395
Areg	AREG	8.2241	7.64711	9.58137	7.64476	8.12896	9.57363	9.78343	8.08789
Arhgef7	ARHGEF7	6.09934	6.24579	5.995	6.53987	6.0125	6.27158	5.89737	6.18803
Arid2	ARID2	6.21092	6.65658	6.31632	5.95776	6.27842	6.32447	6.25303	6.24289
Arid2	ARID2	10.5515	10.1517	10.775	10.5853	10.5091	10.4747	10.67	10.4995
Arnt2	ARNT2	6.08342	5.83566	5.91882	6.25684	5.85579	6.12842	6.02316	6.05882
Asb3	ASB3	7.8475	8.23448	8.30627	7.98586	7.82665	8.03434	7.86303	8.1115
Asb3	ASB3	8.82407	8.77462	9.04632	9.085	8.76782	9.05593	8.75149	8.84855
Atoh8	ATOH8	6.25803	5.70076	6.48686	6.16355	5.69013	6.14658	6.13053	6.07632
Atp6v0e2	ATP6V0E2	7.97882	8.42728	8.35627	8.13766	8.54581	8.23276	8.17227	8.02516
B3gntl1	B3GNTL1	10.0849	10.197	10.246	10.2254	9.90401	10.0129	10.1792	10.0117
Bmpr1a	BMPR1A	8.35515	8.74818	8.64711	8.4807	8.80921	8.41292	8.42184	8.83487
Bmpr1a	BMPR1A	10.5839	10.4568	10.3241	10.4619	10.7087	10.5237	10.3298	10.6807
Bmpr2	BMPR2	6.06921	5.67961	5.76566	6.10737	5.78487	5.97691	5.97066	5.87566
Bmpr2	BMPR2	7.06823	7.06329	7.36566	7.30553	7.23218	7.18118	7.14329	7.04859
Bmpr2	BMPR2	6.60421	7.22386	6.92823	7.17289	6.72421	6.87053	6.63657	6.72574
Brd2	BRD2	10.9456	10.9007	10.8494	10.6444	10.7844	11.012	11.2225	10.85
Brd2	BRD2	6.68434	7.00899	7.09355	6.7923	6.52026	6.88447	6.77658	6.83349
Brd2	BRD2	11.6886	11.7081	11.5492	11.4933	11.5087	11.611	11.4233	11.7387
Brd2	BRD2	11.9014	11.5921	11.6606	11.8731	11.5992	11.7772	11.6896	11.8133
Brd2	BRD2	6.16355	6.2979	5.9586	6.53987	6.21237	6.07026	6.13053	6.16934
Brpf1	BRPF1	9.47604	9.57631	9.4936	9.51137	9.37359	9.46945	9.7172	9.41763
Brpf1	BRPF1	8.74027	8.89101	8.90054	8.74671	9.04697	8.84881	9.0576	8.95375
C78339	FAM8A1	6.88553	6.73716	6.82843	6.94342	6.85775	6.68328	6.82039	7.04859
C78339	FAM8A1	8.31316	7.95547	8.1048	8.08646	8.30934	7.84167	8.0797	8.4623
C78339	FAM8A1	11.7245	11.8423	11.9626	11.8054	11.9347	11.7265	11.6994	11.7527
Ccdc23	CCDC23	10.2456	10.1726	10.2674	10.3439	9.87129	10.3718	10.0596	10.1045
Cdh11	CDH11	6.65184	6.2979	6.46803	6.7923	6.48803	6.34118	6.68039	6.91909
Cdh11	CDH11	6.53116	6.60368	6.17526	6.66292	6.48803	6.30908	6.76289	6.51803
Cdh11	CDH11	5.97329	5.85526	5.91882	5.95776	5.80289	5.80602	5.75316	5.58957
Cdo1	CDO1	9.44372	8.91066	10.9313	8.85072	8.877	9.48904	9.31279	8.48633
Chchd6	CHCHD6	8.33584	8.50318	8.47864	8.41395	7.96478	8.00961	8.18496	7.95724
Chd9	CHD9	9.36205	9.32118	9.34374	9.2925	9.36145	9.23026	9.19595	9.47604
Chd9	CHD9	9.21184	9.23133	9.46308	9.30983	9.40053	9.54166	9.18539	9.3441
Chd9	CHD9	7.12981	7.13028	7.39398	7.55298	7.02835	7.50771	6.76289	7.24868
Chd9	CHD9	6.53116	6.6225	6.46803	6.60961	6.44329	6.54447	6.77658	6.67752
Chka	CHKA	8.60594	8.70489	8.78339	8.69871	8.23553	7.98611	7.97365	8.3
Chka	CHKA	7.8475	7.89657	7.71658	8.04109	7.67399	7.70342	7.58211	7.81132
Chka	CHKA	8.78184	8.33724	8.68132	8.85072	8.84406	8.40342	8.21598	8.66535
Chka	CHKA	12.2568	12.1319	12.1694	12.1685	12.2689	12.3818	12.666	12.2674
Cnp	CNP	7.26921	7.13028	7.26369	7.41172	7.14211	7.27525	7.66484	7.79688
Cnp	CNP	8.36425	8.44805	8.00171	8.42789	8.16145	8.31579	8.47895	8.45269
Comt	COMT	7.7275	7.96471	8.29769	7.72816	8.04147	8.33045	8.22493	8.52878
Comt	COMT	10.3918	10.3492	10.5389	10.1514	10.5894	11.2805	11.1193	11.4139
Comt	COMT	12.3132	12.343	12.4468	12.1404	12.5364	12.9473	13.0041	12.8714
Cplx2	CPLX2	6.38934	6.41947	6.51961	6.32447	6.24592	6.60408	6.35733	6.51803
Cstf2t	CSTF2T	6.01974	5.95237	5.86197	5.95776	5.59724	5.90105	5.84313	6.04053
Cxx1b	FAM127C	6.7443	7.26184	7.23203	6.95764	6.73896	7.16674	7.14329	7.26184
Ddx58	DDX58	9.73868	10.0412	9.33048	9.68318	9.5334	9.62778	9.30289	9.41763
Dok4	DOK4	7.10353	7.57697	7.72716	7.54343	7.62947	7.93451	8.21598	7.8475
Epdr1	EPDR1	8.53724	8.59607	8.53765	8.96983	8.53645	8.64702	8.59513	8.34513
Fbxo4	FBXO4	7.42405	7.55347	7.49083	7.67184	7.61107	7.2468	7.58211	7.49355
Fbxo4	FBXO4	10.0744	9.96402	9.82054	9.95538	10.0695	10.1614	10.0698	10.1553
Fbxo4	FBXO4	10.1033	9.86555	9.97211	9.99323	9.84796	9.84566	10.1693	10.2169
Fmr1	FMR1	5.97329	6.2979	5.88184	5.85934	6.34513	6.08921	5.80684	5.96618
Fmr1	FMR1	5.98895	6.38605	5.82395	6.01553	6.11355	5.74658	6.02316	6.11513
Fmr1	FMR1	7.71859	7.85034	7.58377	8.41395	8.63978	7.71315	7.80237	8.02516
Fmr1	FMR1	6.01974	6.28053	5.84313	5.97632	5.94369	5.91934	5.89737	6.05882
Gata3	GATA3	10.5701	10.3609	10.599	10.5279	9.79965	10.3065	10.1147	10.0232
Gpc4	GPC4	5.80158	5.79763	5.90053	5.73776	6.04684	5.78645	6.02316	5.81803
Gpc4	GPC4	7.61227	7.64711	7.74039	7.91737	7.93974	7.75087	7.95017	7.79688
Gstm7	GSTM2	7.91005	7.78917	9.16909	8.05039	7.23218	8.15882	8.51132	7.39398
Gypc	GYPC	7.77306	7.78917	7.76487	7.87303	8.16145	7.97329	7.78831	7.65003
Hook3	HOOK3	7.49902	7.35579	7.27645	7.10106	7.25539	7.16674	6.97145	7.26184
Hook3	HOOK3	8.06013	7.89657	7.66618	7.65781	7.69737	7.67231	7.74232	7.24868
Hoxa11	HOXA11	7.11658	7.23754	6.87113	6.88777	6.56487	7.07867	6.90579	7.26184
Htra2	HTRA2	7.93211	8.24753	8.17664	7.94968	8.53645	8.19189	8.24315	8.34513
Htra2	HTRA2	8.76386	9.08518	9.04632	8.79219	9.25671	9.5323	9.37013	9.61082
Htra2	HTRA2	8.33584	8.4807	8.27842	8.18636	8.75801	8.64702	8.69863	8.74013
Islr2	ISLR2	6.51421	6.87092	6.8575	6.48776	6.53776	6.63697	6.33987	6.66303
Itga1	ITGA1	6.30592	6.15171	6.15684	6.29118	5.85579	6.34118	6.21711	6.15158
Itga1	ITGA1	7.24539	7.10263	7.34105	7.22529	7.44641	7.64912	7.56829	7.4306
Kctd14	KCTD14	6.98447	7.21049	6.62895	6.85668	6.82908	6.46342	6.45171	7.02007
Kctd14	KCTD14	7.10353	7.11632	7.40484	7.02824	7.23218	7.1944	7.07899	7.39398
Lhfp	LHFP	9.22124	9.43252	9.54007	9.58526	9.50206	9.82597	10.0289	9.728
Lhfp	LHFP	7.19001	7.78917	8.05865	7.49092	7.43242	7.70342	7.71977	7.81132
Lhfp	LHFP	9.93695	9.98276	10.4172	10.325	10.3526	10.5606	10.464	10.3114
Lonrf3	LONRF3	8.90978	8.58804	8.83408	8.59727	9.49237	10.2763	10.1977	9.75408
Lonrf3	LONRF3	6.01974	6.48789	6.64303	6.39763	6.21237	6.14658	6.57763	6.40013
Lrba	LRBA	6.11539	6.40224	5.9775	5.97632	6.47474	6.32447	5.95276	6.27997
Lrba	LRBA	6.85711	7.28961	7.52912	6.74415	7.47	6.97899	6.98618	7.27579
Lrba	LRBA	10.5305	10.6164	10.5389	10.7635	10.4959	10.4747	10.5489	10.6241
Lrba	LRBA	7.44855	7.41066	7.42697	7.41172	7.39452	7.23276	7.49342	7.53408
Lrrc17	LRRC17	7.09263	6.87092	7.46276	7.63553	7.0425	6.99347	6.86316	6.43145
Lxn	LXN	10.7388	10.6884	10.5128	10.7258	10.5091	10.6889	10.5383	10.6444
Mcat	MCAT	7.19001	7.13028	7.20375	7.40197	6.91842	7.12427	7.01487	7.35118
Mcat	MCAT	10.1319	10.4568	10.447	10.325	9.92024	10.193	10.2281	10.0686
Mcat	MCAT	7.48545	7.67208	7.63393	7.44737	7.40934	7.18118	7.07899	7.46987
Mier1	MIER1	7.47681	7.46092	7.20375	7.25421	7.37926	7.36053	7.36566	7.41789
Mier1	MIER1	9.82632	10.1614	9.99357	10.2343	10.2433	10.1156	9.83612	10.1339
Mier1	MIER1	7.81659	7.44691	7.83419	7.64476	7.34237	7.37322	7.56829	7.62671
Mier1	MIER1	6.11539	6.16974	6.33361	5.99434	6.39395	5.99421	6.04053	6.43145
Mkrn1	MKRN1	7.87316	8.38745	8.01111	8.18636	8.45254	8.10946	7.88724	8.18423
Mkrn1	MKRN1	6.19395	6.50605	6.55158	6.44987	6.19789	6.32447	6.41947	6.46842
Mkrn1	MKRN1	8.51428	8.13735	8.25697	8.42789	8.48803	8.39444	8.33101	8.31445
Mto1	MTO1	8.39444	8.57841	8.56116	8.47079	8.57416	8.1287	8.38039	8.23415
Myo5a	MYO5A	5.98895	6.35184	5.995	6.12789	6.08118	6.18263	6.19987	6.00434
Myo5a	MYO5A	6.54526	6.40224	6.36566	6.50605	6.47474	6.46342	6.43684	6.62987
Myo5a	MYO5A	8.12818	7.91816	8.26665	8.07275	8.49763	8.42212	8.30651	8.28992
Myo5a	MYO5A	5.92921	5.83566	6.01474	5.93763	5.87434	6.27158	6.19987	6.00434
Myo5a	MYO5A	7.01315	7.13028	7.13136	7.30553	7.25539	7.44803	7.32776	7.38035
Nat2	NAT1	6.01974	6.26263	5.86197	5.8014	6.09684	6.12842	6.07605	5.96618
Nat2	NAT1	9.40553	9.58594	9.25736	9.61842	9.16397	8.86911	9.18539	9.13539
Ndrg3	NDRG3	7.88684	7.78079	7.80237	7.94968	7.82665	7.54399	7.71977	7.71092
Nedd9	NEDD9	10.3918	10.3011	9.63827	9.87356	9.73868	10.1062	10.0698	9.90711
Nedd9	NEDD9	10.6247	10.4665	9.95884	10.2648	9.79022	10.4074	10.1693	10.2266
Ovca2	OVCA2	5.88158	6.09805	5.78442	5.95776	5.83829	5.88214	5.89737	5.87566
Ovca2	OVCA2	10.1235	10.1872	10.2343	10.3148	10.1402	10.1402	10.1302	10.0368
Papss2	PAPSS2	6.03579	6.0425	6.06895	6.50605	6.22842	6.07026	5.97066	6.16934
Papss2	PAPSS2	8.15165	7.95547	8.39727	8.3322	8.09794	7.33624	8.76324	7.41789
Papss2	PAPSS2	11.8506	10.9989	11.7957	11.7356	11.2863	10.7357	11.9619	10.4806
Pars2	PARS2	6.99855	7.00899	7.19369	6.94342	7.01431	6.9125	6.73776	6.90546
Pars2	PARS2	6.49965	6.82855	6.67395	6.90408	6.53776	6.84289	6.63657	6.40013
Pccb	PCCB	9.37168	9.38056	9.74666	9.7312	9.46898	9.09406	9.18539	9.47604
Pccb	PCCB	9.89908	9.94039	10.314	10.1126	10.0947	9.63751	9.6477	9.8014
Pcdh18	PCDH18	6.25803	5.97047	6.21092	6.21934	6.08118	6.44513	6.19987	6.26208
Pcgf1	PCGF1	9.30294	9.43252	9.33048	9.30983	9.29257	9.12539	9.22388	9.05585
Pde9a	PDE9A	6.16355	6.00842	6.13921	5.67447	5.82053	6.18263	5.91553	5.66289
Pdgfrb	PDGFRB	7.12981	7.03537	7.31382	7.26713	7.39452	7.78627	7.76494	7.39398
Pdk1	PDK1	9.45246	9.79162	9.24842	9.67592	9.62337	9.45118	9.46803	9.42763
Pdlim5	PDLIM5	6.17987	5.79763	5.74987	6.05223	5.82053	5.91934	6.05842	5.81803
Pdlim5	PDLIM5	8.50474	8.27243	8.26665	8.4807	8.20276	8.08829	8.79196	8.27539
Pdlim5	PDLIM5	7.02751	7.46092	7.55092	7.01382	6.96205	7.23276	7.22386	7.04859
Pdlim5	PDLIM5	6.56167	6.36947	6.29882	6.27276	6.67806	6.44513	6.62261	6.48737
Pfkfb4	PFKFB4	9.93695	10.0121	10.437	10.1126	9.51137	9.68237	10.0147	9.5879
Phospho1	PHOSPHO1	6.40671	6.28053	6.33361	6.37882	5.96018	6.49434	6.25303	6.27997
Pla2g7	PLA2G7	7.63586	7.38859	7.30461	7.14356	7.93	7.91036	8.0575	7.46987
Plagl2	PLAGL2	10.5701	10.9989	10.9105	10.7258	10.4811	10.8416	10.8718	10.8232
Pmp22	PMP22	10.3332	10.5288	10.5701	9.94565	10.5894	10.7972	10.8818	10.7533
Pmp22	PMP22	7.44855	7.55347	8.03382	7.63553	7.96478	8.20226	7.92789	8.28992
Podxl2	PODXL2	6.16355	6.31632	6.1925	5.99434	5.92645	6.08921	6.3225	6.11513
Podxl2	PODXL2	6.99855	7.06329	7.21737	6.74415	7.19541	7.20395	6.94776	7.12342
Poldip3	POLDIP3	7.83842	8.27243	7.91795	7.92684	7.93	7.94818	7.98689	8.1936
Poldip3	POLDIP3	11.6609	11.6101	11.6495	11.6507	11.5699	11.7081	11.6076	11.647
Ppcs	PPCS	10.0744	10.1614	10.0768	9.82567	10.0947	10.1715	10.1508	10.2536
Prkar1a	PRKAR1A	11.8205	11.9574	11.5602	11.6407	11.7664	11.9497	12.0288	11.6606
Rab2b	RAB2B	5.94184	5.93118	6.06895	6.10737	6.14658	6.10829	5.78908	6.02197
Rbl2	RBL2	6.32316	6.24579	5.82395	5.89908	6.26211	6.20276	6.18355	6.16934
Rbl2	RBL2	6.40671	6.38605	6.04934	6.06987	6.22842	6.20276	6.60737	5.79908
Rbm43	RBM43	9.5649	9.74009	9.17776	9.13391	9.11671	9.11584	9.09986	9.16814
Rbms2	RBMS2	8.06013	8.56883	8.52807	8.37348	8.24912	8.1287	7.83916	8.06447
Rbms2	RBMS2	10.2166	10.6261	10.6728	10.5678	10.4082	10.7762	10.765	10.654
Rbms2	RBMS2	11.1174	11.0425	11.1665	10.919	10.7661	11.0543	11.0523	10.9503
Rbms2	RBMS2	6.80101	6.36947	6.46803	6.87178	6.73896	6.68328	6.2875	6.46842
Rfx7	RFX7	6.03579	6.15171	6.48686	6.44987	6.24592	6.22105	6.3225	5.79908
Rgag4	RGAG4	6.40671	5.98882	6.15684	5.97632	6.16342	5.99421	6.05842	5.94697
Rnf157	RNF157	5.98895	6.00842	6.13921	6.32447	5.99395	6.07026	6.04053	6.02197
Rnf157	RNF157	5.98895	6.15171	5.91882	5.91789	5.99395	6.12842	6.33987	6.09447
Rps15a	RPS15A	7.47681	7.67208	7.31382	7.42552	7.53579	7.46081	7.67618	7.74197
Sbf2	SBF2	7.37281	7.07752	6.92823	7.14356	6.98842	7.10921	7.12938	6.80592
Sbf2	SBF2	6.08342	5.71983	5.90053	6.01553	5.76697	5.86342	6.04053	6.11513
Sccpdh	SCCPDH	9.69249	10.0024	9.94005	9.61842	9.15369	9.32763	9.35746	9.62958
Sgce	SGCE	5.88158	5.89487	5.91882	5.8014	5.96018	6.23895	5.91553	6.04053
Sh3bgrl	SH3BGRL	9.91895	9.65737	9.97211	9.92144	10.389	9.94784	9.91755	10.0871
Sh3bgrl2	SH3BGRL2	10.4935	10.3879	10.5389	10.5678	10.1869	10.0768	10.3983	10.3679
Sh3bgrl2	SH3BGRL2	9.96826	9.98276	9.99357	9.90233	9.7719	9.76278	9.80715	9.86373
Sh3d19	SH3D19	6.78684	6.67276	6.6574	6.53987	6.75605	6.85684	6.69553	6.38316
Sh3d19	SH3D19	5.94184	6.08079	6.13921	5.93763	6.26211	6.05224	5.73408	6.13342
Shkbp1	SHKBP1	8.40495	8.69108	8.18722	8.38237	8.24912	8.42212	8.78249	8.54737
Shkbp1	SHKBP1	8.35515	8.23448	8.27842	8.34289	7.91013	8.42212	8.48803	8.25681
Slc14a1	SLC14A1	6.37289	5.81786	6.39934	6.06987	5.99395	6.49434	6.63657	6.40013
Slc14a1	SLC14A1	6.59079	6.13395	6.33361	6.10737	6.24592	5.86342	6.25303	6.45
Slc14a1	SLC14A1	5.98895	6.19092	6.10447	6.18105	6.19789	6.12842	6.25303	6.09447
Slc22a5	SLC22A5	10.4935	10.3011	10.5592	10.255	10.2774	9.96623	10.208	9.93836
Slc22a5	SLC22A5	6.88553	7.13028	7.04132	6.84171	6.62974	7.18118	6.73776	6.87613
Slc22a5	SLC22A5	9.30294	9.29483	9.38224	9.32921	9.06737	8.97158	8.87684	8.90954
Srpk1	SRPK1	10.0197	10.107	9.82054	9.99323	10.0216	9.89522	10.2484	10.1045
St5	ST5	11.6211	11.7785	11.6994	11.9328	11.6507	11.8627	11.8356	11.6523
St5	ST5	12.192	12.1792	12.1807	12.3243	11.9302	12.1498	12.287	12.3356
Sulf2	SULF2	7.58439	7.68229	7.39398	7.59816	7.64177	7.63569	7.51603	7.48355
Sulf2	SULF2	10.3701	10.3779	10.1356	10.5375	10.6442	11.0736	10.9973	11.106
Swap70	SWAP70	8.34579	8.08132	7.77719	8.31536	8.33086	8.53527	8.43174	8.27539
Swap70	SWAP70	9.25116	9.56612	9.38224	9.40559	9.7208	9.87631	10.0147	9.6842
Swap70	SWAP70	6.37289	6.57026	6.45013	6.36105	6.69566	6.55921	6.82039	6.71066
Swap70	SWAP70	9.37168	9.51536	9.04632	9.46293	9.44966	9.71061	9.74535	9.4936
Swap70	SWAP70	7.01315	6.60368	6.48686	6.64382	6.93171	6.69711	6.3725	6.96101
Syn3	SYN3	6.60421	5.93118	6.39934	6.06987	6.34513	6.51184	6.21711	6.26208
Syn3	SYN3	6.13039	5.77842	5.995	6.36105	6.04684	6.05224	6.27013	6.11513
Syn3	SYN3	6.8152	6.9566	7.02817	6.62643	6.47474	6.71217	6.95868	6.75934
Syn3	SYN3	6.30592	6.28053	6.17526	6.08868	6.24592	6.03395	6.38908	6.31329
Syn3	SYN3	6.30592	6.52105	6.43252	6.55855	6.44329	6.35895	6.13053	6.43145
Syn3	SYN3	6.17987	5.98882	5.86197	6.16355	6.02987	6.12842	6.05842	6.09447
Syn3	SYN3	6.45382	6.33421	6.75278	6.80684	6.53776	6.44513	6.62261	6.36618
Syt11	SYT11	6.38934	7.00899	6.62895	6.67789	6.31105	6.59026	6.51803	6.75934
Syt11	SYT11	6.49965	6.65658	6.15684	6.25684	6.19789	5.95855	6.35733	6.61224
Tacc1	TACC1	8.32287	8.36566	8.25697	8.09737	8.11094	8.31579	8.43174	8.17125
Tacc1	TACC1	6.62224	6.38605	6.62895	6.69589	6.26211	6.27158	6.53197	6.59776
Taok1	TAOK1	10.2357	10.1726	10.1793	10.325	10.3526	10.2351	10.2674	10.1894
Taok1	TAOK1	8.23379	8.27243	8.76013	8.47079	8.52711	8.41292	8.45447	8.47222
Taok1	TAOK1	10.2566	10.3879	10.2864	10.0519	10.3013	10.1255	10.1302	10.3443
Taok1	TAOK1	6.97105	6.71842	6.8428	7.26713	6.78592	6.69711	6.91934	6.77355
Timp3	TIMP3	11.1456	10.8234	10.959	10.6444	11.1374	11.6365	11.7356	11.252
Timp3	TIMP3	6.91594	6.65658	6.82843	6.60961	6.82908	6.54447	6.60737	6.66303
Timp3	TIMP3	7.7275	7.31329	7.31382	7.25421	7.30526	7.99569	7.68842	7.83447
Tlr3	TLR3	7.98882	8.13735	7.30461	7.84211	7.55942	7.27525	7.18645	7.82479
Tmem167b	TMEM167B	9.37168	9.41434	9.41653	9.45355	9.64724	9.29929	9.44464	9.62958
Tmem184c	TMEM184C	7.80271	7.74815	7.57421	7.91737	7.57377	7.91036	7.59202	7.92447
Tnks	TNKS	7.31289	7.04895	7.24118	7.41172	6.88629	7.07867	7.31313	7.35118
Tnks	TNKS	6.46803	6.67276	6.68974	6.53987	6.67806	6.85684	6.53197	6.58237
Top2b	TOP2B	7.77306	7.44691	7.50287	7.51562	7.6875	7.33624	7.58211	7.67422
Trpm6	TRPM6	6.16355	6.08079	5.91882	6.21934	6.14658	6.47961	6.33987	5.74359
Trpm6	TRPM6	6.42	6.33421	6.33361	6.30868	6.47474	6.65434	6.45171	6.34934
Trpm6	TRPM6	6.45382	6.67276	6.36566	6.29118	6.45763	6.47961	6.25303	6.48737
Tspyl1	TSPYL1	6.17987	6.48789	6.01474	6.06987	6.13015	6.015	6.46842	6.46842
Tspyl1	TSPYL1	6.30592	5.79763	6.36566	6.44987	5.99395	5.80602	5.86145	5.91158
Tspyl1	TSPYL1	7.28377	7.87763	7.65645	7.46181	7.59816	7.27525	7.40434	7.96671
Tspyl4	TSPYL4	6.22711	6.02605	6.08671	5.83981	5.80289	5.8247	6.27013	6.26208
Tsta3	TSTA3	12.0644	12.343	12.2592	12.1547	12.1706	12.1646	12.1009	12.3543
Ufc1	UFC1	11.4699	11.3464	11.5602	11.8054	11.7548	11.6464	11.4052	11.5707
Vegfc	VEGFC	7.32492	7.69575	7.47681	7.34197	7.12731	7.99569	7.74232	7.40763
Xylb	XYLB	6.57711	6.36947	6.33361	6.53987	6.45763	6.54447	6.60737	6.27997
Yipf4	YIPF4	7.62257	7.73492	7.59711	7.76566	7.39452	7.51989	7.40434	7.31329
Zc3h8	ZC3H8	7.07873	6.84342	6.62895	6.60961	6.62974	6.71217	6.77658	6.80592
Zfp672	ZNF672	10.2662	10.3699	10.2674	10.1126	10.1312	10.1402	10.2281	9.93836
Zfp90	ZFP90	8.43593	8.51188	8.31454	8.43834	8.47921	8.80636	8.77338	8.72167

## Sheet: Mouse_SPOP_Human_ERG
Hgene	Mgene	GSM527859	GSM527861	GSM527868	GSM527870	GSM527873	GSM527874	GSM527889	GSM527905	GSM527908	GSM527911	GSM527913	GSM527914	GSM527915	GSM527916	GSM527917	GSM527920	GSM527922	GSM527924	GSM527926	GSM527927	GSM527930	GSM527933	GSM527936	GSM527937	GSM527939	GSM527940	GSM527943	GSM527945	GSM527948	GSM527950	GSM527951	GSM527956	GSM527961	GSM527971	GSM527972	GSM527974	GSM527975	GSM527980	GSM527982	GSM527986	GSM527991	GSM527999	GSM528004	GSM528009	GSM527858	GSM527871	GSM527876	GSM527877
ACADSB	Acadsb	738.101	963.753	774.294	904.59	830.84	762.701	972.161	713.798	1710.2	1205.97	1075.8	1198.97	857.006	982.8	762.304	808.157	667.492	936.453	845.902	842.911	776.377	627.936	732.397	762.096	1121.5	1067.76	795.522	943.284	506.833	717.043	659.616	851.794	898.683	671.085	767.879	770.506	640.296	722.744	852.372	848.928	628.781	879.913	339.602	406.24	805.139	644.01	968.005	1011.82
AKAP10	Akap10	273.171	282.542	243.305	344.703	220.371	240.944	275.674	228.447	328.031	252.653	338.287	354.445	193.614	306.352	263.969	281.699	180.419	230.086	287.375	295.158	235.733	224.103	217.971	233.509	272.442	195.379	235.427	269.352	154.466	183.782	221.051	239.865	207.487	222.279	239.453	233.507	191.016	179.056	232.042	235.034	220.666	233.784	170.595	128.141	254.647	170.679	216.566	223.341
AKR1A1	Akr1a1	347.992	361.46	432.163	357.159	467.705	355.338	573.781	320.609	425.218	416.078	391.829	543.104	319.221	337.007	402.287	317.126	290.292	294.887	369.712	333.749	486.62	233.448	414.857	404.666	445.577	326.261	418.067	299.032	383.548	234.07	438.409	472.411	355.982	439.212	329.434	446.366	353.691	565.011	505.53	594.843	297.583	362.443	295.602	224.666	311.232	376.161	430.036	377.31
AKR1A1	Akr1a1	308.494	323.654	377.208	312.906	407.838	313.657	505.381	296.775	372.808	377.974	349.581	470.392	297.715	301.238	362.397	280.74	274.34	274.049	334.247	299.594	429.633	222.689	370.827	369.643	397.909	301.735	366.035	263.204	354.703	225.744	389.668	422.351	332.421	388.273	293.015	403.142	324.474	498.967	450.288	529.383	268.593	326.44	276.13	216.44	284.738	348.662	384.595	336.655
AKTIP	Aktip	158.808	174.171	188.343	333.812	155.916	152.501	169.31	125.359	148.268	173.677	186.973	225.614	117.698	183.627	121.972	183.424	96.2152	132.421	131.038	167.408	195.327	132.325	82.115	117.686	158.919	146.956	180.015	175.823	123.47	108.132	130.106	135.626	84.4911	140.303	133.09	175.828	90.4361	81.3359	111.539	115.375	120.583	125.191	78.1524	98.7683	191.99	93.5719	150.269	140.964
AKTIP	Aktip	159.146	176.636	189.652	338.62	157.947	153.121	171.13	125.374	150.315	174.776	187.738	228.833	117.389	186.278	122.577	185.746	95.7724	133.17	131.318	169.318	197.64	133.045	82.7799	117.791	160.564	147.928	181.025	178.077	123.46	107.724	129.661	137.607	84.2165	140.35	132.581	176.209	90.6171	80.8219	111.607	114.899	119.708	125.227	78.263	99.1718	193.949	93.6391	151.613	142.157
ANKRD29	Ankrd29	198.466	114.155	135.426	140.738	161.245	142.873	133.192	134.811	128.706	136.477	93.0845	294.225	133.021	136.323	1899.65	122	136.429	118.415	138.514	123.343	134.842	150.172	225.284	98.2803	95.2055	524.134	106.789	177.061	112.886	137.003	135.953	90.5356	287.116	140.307	125.63	110.927	121.173	150.89	136.015	162.653	177.95	281.537	131.201	312.761	105.406	118.68	92.2944	101.164
ANO1	Ano1	247.814	239.041	271.837	205.099	275.808	189.183	186.702	289.794	247.713	180.722	267.612	174.145	207.28	185.313	168.643	291.431	222.983	250.239	223.971	246.828	138.391	313.925	175.886	141.053	159.695	197.515	195.384	295.877	220.299	193.261	267.136	213.544	186.416	387.305	261.391	140.85	205.826	156.582	193.053	203.099	443.305	140.464	228.037	168.592	309.988	209.884	208.336	223.307
AREG	Areg	166.734	120.295	132.245	199.266	98.7385	135.8	140.89	131.884	120.292	186.79	115.427	100.528	86.6279	109.978	82.7378	90.1301	139.273	187.874	171.545	152.802	162.75	163.013	110.243	101.562	102.98	173.197	97.3927	156.33	131.701	121.422	115.636	111.155	115.196	93.9633	119.553	104.401	118.239	161.868	104.632	98.0007	123.844	116.639	282.476	143.124	76.578	146.489	131.07	125.689
ARHGEF7	Arhgef7	408.383	435.005	385.683	372.367	334.635	309.952	478.591	362.206	430.969	306.349	395.771	445.062	360.564	460.899	350.87	478.725	389.541	419.67	379.003	462.213	313.616	347.169	319.453	361.363	468.413	368.497	363.333	436.011	298.752	257.638	404.815	316.599	310.454	336.063	399.959	338.79	342.042	308.153	504.298	346.386	327.755	404.126	315.121	209.685	432.689	383.897	429.297	372.804
ARHGEF7	Arhgef7	401.54	444.049	385.155	387.881	335.237	305.798	490.548	357.569	439.839	304.567	406.639	462.396	358.795	472.934	349.921	489.294	390.31	422.027	384.538	476.031	308.071	343.52	314.71	358.543	473.947	363.103	360.42	432.688	291.047	246.14	400.612	307.217	304.916	330.762	397.146	338.529	332.996	293.147	504.454	343.903	327.714	403.427	304.958	195.913	437.729	379.031	439.229	368.4
ARHGEF7	Arhgef7	403.694	438.485	382.195	367.074	331.528	305.525	477.358	362.979	427.774	308.259	392.513	440.756	366.405	463.263	351.953	479.366	395.843	419.578	380.643	460.844	317.732	352.601	323.718	365.846	468.986	373.6	360.455	435.631	299.545	259.234	400.89	319.769	314.374	330.424	391.63	335.493	344.76	302.798	494.27	346.002	327.577	396.62	313.66	218.648	430.024	389.306	431.564	370.853
ARHGEF7	Arhgef7	469.289	504.133	443.534	435.447	411.717	377.075	539.184	446.071	557.405	346.622	465.189	550.603	420.907	567.506	396.648	569.577	455.959	484.92	447.174	547.794	370.93	393.006	377.56	408.38	549.492	452.62	437.507	520.042	358.031	296.263	491.362	362.372	353.972	397.757	480.606	392.826	415.886	351.331	636.001	409.257	345.683	502.161	391.83	218.569	531.999	461.471	510.647	443.956
ARHGEF7	Arhgef7	432.948	487.292	410.962	427.229	380.748	340.417	522.251	413.599	537.479	319.087	448.915	539.025	393.042	552.036	366.993	553.697	418.71	448.033	426.001	527.772	339.736	359.799	343.811	374.663	527.079	415.207	407.769	487.867	325.402	265.15	456.382	327.53	315.96	363.54	449.221	359.075	370.338	313.396	597.427	379.58	320.187	462.971	351.588	188.864	495.703	417.688	481.087	408.28
ARID2	Arid2	446.592	507.403	403.225	517.796	345.944	366.477	425.135	315.53	513.972	353.479	495.039	519.383	313.531	458.727	464.101	442.648	301.411	367.494	451.886	466.254	402.423	292.632	326.598	390.938	470.379	362.859	356.643	371.839	271.188	185.545	323.127	387.364	326.96	266.11	398.972	354.6	285.402	182.166	326.076	325.875	293.473	201.894	190.17	113.848	363.413	252.467	321.16	308.963
ARNT2	Arnt2	226.602	246.744	258.365	254.281	271.765	328.796	241.421	284.045	208.632	245.457	275.747	212.109	261.548	254.365	335.42	248.215	263.578	262.654	243.604	217.02	257.701	243.524	247.095	299.188	207.513	244.339	229.126	242.715	250.513	261.199	235.952	257.631	247.232	272.854	294.889	275.201	262.264	249.04	275.17	217.965	261.928	255.052	308.064	269.753	240.167	234.426	215.782	220.84
ASAP1	Asap1	289.131	210.878	211.925	395.648	174.381	202.642	180.071	185.838	276.304	191.651	218.217	146.595	115.631	264.851	216.482	227.018	161.534	198.485	207.73	299.28	160.179	302.677	164.907	137.565	183.39	204.167	180.807	264.331	156.951	177.052	178.152	235.96	146.489	218.529	234.471	154.756	143.774	118.068	151.862	144.366	253.613	384.667	226.369	179.742	256.566	155.182	149.253	190.757
ASB3	Asb3	216.466	242.137	237.566	620.328	281.257	257.609	346.388	156.563	213.532	218.317	316.426	397.243	246.284	283.305	218.494	352.111	207.085	214.413	246.239	192.563	275.876	144.462	188.907	218.312	217.325	161.542	215.303	206.715	212.774	159.638	318.998	211.228	166.908	206.391	256.016	189.841	176.267	164.49	292.725	220.193	165.34	177.443	125.003	131.964	306.952	162.59	193.142	197.674
ASB3	Asb3	205.495	237.204	230.891	605.322	274.043	248.59	327.193	153.378	209.881	209.906	304.328	384.675	235.884	280.338	213.049	344.219	202.488	210.285	237.945	188.209	275.144	140.727	181.987	209.244	216.898	158.899	212.394	203.912	202.9	153.157	301.532	200.413	158.467	196.347	242.638	179.924	171.017	155.816	273.985	208.549	156.809	165.035	119.051	126.397	294.081	154.885	188.194	191.088
ATOH8	Atoh8	168.3	158.101	201.417	149.461	187.567	164.134	168.227	205.585	113.899	173.649	159.811	114.003	161.083	120.763	156.57	141.771	247.742	185.587	167.994	139.984	147.561	199.134	183.561	150.173	133.779	169.994	141.632	139.469	170.426	180.015	181.229	170.231	207.916	295.137	208.658	187.363	211.671	204.729	193.133	189.033	248.158	268.386	238.624	203.848	168.037	285.625	180.977	191.149
ATP6V0E2	Atp6v0e2	458.699	417.707	383.161	276.727	384.922	395.12	521.789	504.031	468.836	351.611	375.756	430.685	354.911	299.364	440.161	326.362	509.742	408.717	373.248	341.897	425.05	401.3	432.197	449.339	423.792	381.555	391.044	320.362	388.925	317.759	462.79	449.852	509.528	631.951	454.015	460.888	461.833	575.374	581.031	487.607	445.453	666.054	486.517	391.238	456.912	586.334	414.122	528.099
ATP6V0E2	Atp6v0e2	519.057	475.004	436.751	321.091	429.602	447.506	564.214	550.434	522.911	391.268	417.434	480.206	410.479	334.135	482.487	360.725	547.992	459.639	415.675	385.765	472.563	447.82	475.633	502.041	480.077	428.113	454.312	358.805	420.316	373.048	504.244	491.655	544.059	679.92	466.795	485.133	517.45	630.223	641.427	556.685	490.065	695.296	539.003	454.22	504.612	625.712	459.274	594.936
B3GNTL1	B3gntl1	215.155	159.808	162.837	127.752	142.682	170.759	134.024	171.283	127.123	155.585	127.923	117.645	171.98	142.74	179.708	139.636	187.312	159.262	155.767	128.603	149.251	169.949	182.4	181.236	160.919	208.961	153.267	164.147	174.654	167.243	163.396	215.967	195.608	176.683	201.061	192.154	185.091	207.039	194.458	211.752	213.584	346.32	256.155	199.602	170.077	214.227	167.802	166.539
BMPR1A	Bmpr1a	529.479	761.898	655.802	1313.27	687.287	477.319	811.327	540.077	782.918	522.986	1000.25	1018.73	621.064	931.75	505.099	784.632	433.922	664.996	771.18	832.686	467.205	604.611	402.732	505.54	731.039	484.19	589.279	724.378	382.721	256.667	554.225	488.339	469.118	522.959	510.233	612.379	383.822	291.519	453.877	316.447	544.794	362.95	78.6668	102.802	684.631	304.481	590.076	670.177
BMPR2	Bmpr2	438.18	530.273	547.54	848.432	594.035	710.178	602.994	331.04	603.591	621.028	572.544	629.935	351.982	555.682	549.001	567.351	305.316	468.77	478.678	681.235	550.474	372.546	390.289	432.553	432.699	330.359	467.933	579.118	412.713	354.796	441.362	401.923	297.461	409.437	378.573	401.838	295.686	347.384	422.588	403.203	350.971	315.757	331.439	126.907	486.78	302.461	406.337	520.428
BRD2	Brd2	733.318	731.637	697.178	671.688	926.385	991.454	845.166	552.967	517.625	661.501	747.638	883.982	542.809	649.66	977.752	694.051	613.759	631.499	702.281	827.321	736.973	595.864	810.994	807.436	695.141	674.375	916.575	628.011	620.01	381.889	802.306	1008.98	637.893	664.541	752.721	715.105	624.205	941.577	846.858	1031.92	534.428	940.97	504.056	378.237	685.739	623.156	725.251	716.42
BRD2	Brd2	745.47	739.69	702.8	669.178	927.334	994.519	856.508	560.022	524.694	666.872	748.778	894.389	542.893	652.698	988.128	699.859	614.927	642.645	708.572	831.915	749.433	604.229	818.976	820.909	699.588	683.503	920.684	631.533	628.35	381.985	816.77	1014.88	653.093	671.329	771.872	723.631	632.432	965.216	857.421	1048.46	537.915	948.122	510.912	377.866	685.067	632.708	736.432	728.433
BRPF1	Brpf1	239.244	200.652	202.398	179.671	231.236	192.884	237.202	187.134	149.978	177.467	199.168	182.285	158.207	175.176	177.968	192.906	209.711	200.694	195.803	209.287	203.186	191.58	177.251	189.678	166.956	175.097	201.049	178.903	185.414	182.94	202.941	193.669	188.651	208.238	216.779	188.595	206.509	230.481	225.597	165.406	219.974	244.674	216.177	188.148	181.174	223.051	201.493	177.807
C19orf24	1600002K03Rik	537.531	459.857	549.621	453.541	509.712	571.178	372.381	665.012	519.605	581.086	473.835	409.228	759.603	495.526	585.447	548.947	609.037	599.676	461.206	456.711	497.455	590.272	641.887	542.059	534.192	651.96	537.873	464.324	605.712	687.612	596.661	612.428	697.65	665.961	644.497	564.334	733.991	719.129	673.108	712.886	563.211	605.353	793.421	767.051	631.433	763.159	581.881	625.646
CCDC23	Ccdc23	54.4204	50.0242	49.9639	121.732	68.2389	60.3326	70.0592	68.0574	71.5452	52.7413	64.0604	75.0558	53.7017	63.6395	77.3334	64.2895	62.0795	47.194	57.9821	55.5346	89.7407	61.9821	63.0105	63.635	68.1309	62.0977	60.7669	64.966	81.4964	80.1169	86.255	65.2922	58.2317	77.7947	81.2382	67.7412	55.7191	72.8727	70.0078	58.5315	62.059	69.0766	89.831	87.4893	68.7182	69.6735	73.9933	63.8804
CDH11	Cdh11	404.56	332.324	305.874	563.144	370.772	390.509	295.902	280.307	573.254	436.414	227.695	162.724	206.896	407.845	311.373	326.6	365.619	343.778	381.941	386.748	200.623	545.293	310.196	187.731	183.854	252.884	258.143	486.098	292.433	489.205	288.407	303.215	303.301	618.627	341.318	292.95	250.72	182.618	209.998	247.256	770.967	454.468	216.959	239.345	388.144	320.164	206.697	313.322
CDO1	Cdo1	173.429	98.9131	207.391	238.93	122.15	367.996	266.597	115.864	101.396	171.494	127.906	100.209	141.073	227.006	221.925	199.114	198.475	222.878	114.732	89.9871	389.534	141.024	258.808	320.647	345.626	107.599	228.178	146.997	130.29	147.887	212.351	458.359	270.521	151.461	295.301	218.745	199.352	111.595	97.1583	198.359	164	111.127	125.389	186.602	167.441	138.468	108.974	95.3694
CEP131	Cep131	255.64	224.974	256.906	173.385	248.209	296.799	196.605	298.733	193.993	251.263	195.864	191.999	328.388	218.114	243.588	240.194	307.853	261.19	232.389	208.856	234.975	281.894	273.038	270.239	237.534	309.306	237.577	237.533	299.709	388.138	292.532	228.439	334.43	294.089	248.163	278.66	326.406	335.976	277.246	289.96	299.996	342.584	375.214	400.245	261.603	346.934	280.95	252.712
CEP131	Cep131	241.991	216.57	243.976	164.183	238.271	285.175	191.411	286.92	184.628	241.757	187.83	183.599	320.871	210.714	235.278	231.525	300.385	254.554	224.642	198.615	229.012	275.948	267.483	262.813	230.295	299.856	232.04	233.309	293.873	386.603	282.795	218.129	326.701	283.472	242.011	268.617	315.968	328.378	269.111	282.372	294.96	326.367	361.117	394.683	251.591	339.935	270.291	241.724
CEP290	Cep290	98.9495	93.1569	81.5703	111.031	70.7994	60.9289	91.7979	88.7012	158.029	73.0055	115.963	137.581	77.4212	122.03	98.625	118.728	68.4145	73.91	96.6516	82.0807	105.511	72.7663	90.5459	94.8688	118.002	93.6118	91.2735	94.5632	70.3337	65.8307	78.2728	104.07	62.0244	59.6855	95.2184	97.234	81.5777	58.3083	82.9309	89.6478	61.71	85.0851	71.7387	58.5201	99.6525	53.6888	65.5962	83.411
CHCHD6	Chchd6	211.712	182.444	185.246	162.497	181.307	186.15	183.624	212.229	189.125	185.025	164.896	169.713	195.903	177.556	192.924	198.817	240.153	183.244	164.94	169.252	236.262	209.093	197.051	189.278	180.528	224.677	213.065	195.755	222.373	266.034	219.053	290.582	204.094	242.254	217.981	192.144	215.497	241.433	238.005	206.741	206.564	273.779	291.268	311.898	212.38	230.803	191.567	200.872
CHD9	Chd9	378.623	395.996	360.989	547.256	246.028	214.477	289.131	311.139	310.588	337.72	413.37	393.868	252.68	405.853	219.061	497.923	262.144	319.016	300.78	359.14	282.297	299.004	161.865	253.008	313.722	308.607	278.397	331.577	209.032	138.832	304.359	340.926	197.167	267.002	335.425	267.647	215.575	135.925	262.885	223.482	269.088	199.922	216.538	125.956	453.339	197.885	237.973	282.796
CHKA	Chka	318.855	549.345	321.681	277.971	374.826	292.993	421.534	318.864	636.82	404.32	374.819	492.732	307.846	404.506	283.198	352.434	308.414	304.371	386.078	288.939	291.499	274.597	313.6	370.004	452.632	405.616	348.613	343.703	337.706	115.162	362.52	456.661	398.49	351.601	384.4	435.825	337.408	307.947	444.723	534.12	265.083	427.57	226.211	192.664	362.643	279.234	278.436	354.094
CHKA	Chka	336.68	576.642	341.952	296.574	393.457	305.9	440.982	339.343	682.84	434.766	397.875	521.775	326.648	428.483	301.225	373.519	318.389	322.381	407.208	305.937	303.864	280.577	330.233	384.965	483.069	429.961	372.22	364.904	355.033	115.738	381.048	483.119	413.916	365.639	404.575	462.75	351.228	319.81	468.828	563.663	273.736	446.39	231.742	196.758	381.673	281.987	292.292	365.361
CHST15	Chst15	384.799	352.065	330.348	589.959	296.495	285.091	332.838	318.806	234.842	402.726	402.931	217.292	246.286	272.071	144.11	426.487	289.993	351.425	315.118	450.487	162.852	471.46	213.482	197.899	256.774	202.139	237.905	407.142	247.846	216.642	255.006	344.442	255.568	432.378	441.92	168.977	253.643	330.989	259.731	330.738	548.623	243.212	385.381	225.821	421.991	275.209	228.035	260.761
CNP	Cnp	688.988	736.839	771.57	691.402	836.585	793.523	813.33	724.444	592.445	805.891	744.088	769.744	709.4	673.026	676.286	610.257	699.672	668.502	702.951	685.749	539.565	632.796	719.289	796.205	804.838	682.396	635.651	574.776	669.733	504.798	758.74	715.762	761.777	780.397	802.889	856.915	750.924	760.8	774.914	776.204	726.317	795.554	568.117	625.294	663.9	754.42	598.619	697.049
COMT	Comt	729.032	605.441	718.859	594.37	717.305	637.001	767.095	668.932	502.779	694.074	622.915	621.594	667.783	576.363	751.456	661.777	687.877	602.168	589.158	619.63	621.911	637.51	751.176	656.596	721.794	496.923	521.069	558.537	578.321	498.895	831.402	1051.9	690.466	1079.57	1021.78	737.769	626.924	1172.55	1094.57	1078.46	862.458	1469.22	844.404	392.491	774.347	637.104	610.363	650.647
COMT	Comt	809.212	662.829	785.386	693.569	841.493	690.151	872.007	712.282	581.98	773.864	698.136	734.554	766.111	647.305	835.3	766.595	640.449	621.953	629.419	692.193	690.073	632.609	770.146	653.361	837.076	500.25	596.395	637.071	566.873	545.37	872.708	1351.96	665.981	1246.43	1230.87	808.749	621.473	1229.69	1342.64	1270.79	861.681	1797.24	909.916	382.642	883.341	610.183	635.296	684.815
CPLX2	Cplx2	114.561	100.731	114.016	73.3194	111.821	127.324	87.2771	144.824	89.9024	129.78	96.7203	95.3548	165.968	95.5365	115.239	91.8002	169.363	135.053	118.963	96.3768	129.16	150.423	154.118	149.902	123.551	146.165	134.493	127.456	165.224	241.044	123.839	90.2977	156.433	125.4	111.103	120.163	162.52	142.867	107.714	90.5579	121.717	130.599	180.12	237.195	111.343	184.562	139.906	121.285
CPLX2	Cplx2	115.014	102.069	112.651	71.8723	113.501	127.733	90.6573	142.132	90.3232	131.819	97.5421	94.179	165.514	97.8582	115.681	93.7217	173.996	138.376	120.086	95.3267	128.114	149.022	155.803	150.437	121.769	141.409	130.231	128.328	165.072	234.28	126.139	93.7023	156.244	127.397	113.042	121.626	163.532	146.262	112.018	93.1993	121.752	131.961	174.401	240.133	112.356	181.712	137.018	122.759
CSTF2T	Cstf2t	256.795	220.314	239.867	300.983	216.209	216.878	281.122	229.398	262.524	238.845	270.103	265.163	205.998	221.867	190.521	221.123	200.883	239.686	245.697	316.932	187.588	247.411	222.891	191.136	244.677	199.011	190.074	214.949	215.978	150.737	234.608	244.765	193.467	195.369	269.473	200.108	171.052	214.934	255.441	250.959	208.859	214.558	144.654	179.993	206.766	162.1	203.552	192.698
DDX58	Ddx58	100.475	100.916	89.1922	135.657	84.8091	88.5404	121.258	75.2678	107.353	119.996	142.268	96.5269	77.5972	111.946	151.819	93.585	76.7006	79.8421	163.011	156.864	91.9396	96.5904	95.2951	84.152	108.043	63.0737	87.2166	129.481	67.7387	67.455	92.6964	96.9758	78.4593	73.8749	101.112	76.8997	66.7184	76.8226	77.7819	80.1468	134.122	115.738	72.4895	69.8977	86.8426	96.1229	64.2505	79.7883
DOK4	Dok4	125.683	140.936	156.409	169.583	157.906	162.363	109.938	171.583	121.349	128.64	164.188	106.861	202.255	129.82	127.068	170.061	167.778	166.245	153.979	127.241	125.074	161.352	151.215	153.475	148.79	149.847	131.348	165.851	147.91	181.359	169.622	159.611	188.217	261.004	193.783	135.783	179.305	169.645	147.981	144.618	235.7	128.928	393.294	243.782	167.694	191.192	152.913	136.376
DUSP5	Dusp5	312.876	319.993	374.394	319.982	227.117	320.419	284.213	346.043	229.901	414.316	229.909	193.157	211.349	283.198	172.145	229.361	377.786	451.035	352.802	334.656	250.909	435.997	298.345	200.889	209.043	376.35	258.743	420.816	239.638	295.172	250.019	376.84	264.109	340.978	289.325	176.356	221.525	340.111	263.411	250.877	554.764	234.255	256.935	249.686	218.064	379.074	271.16	319.309
EPDR1	Epdr1	145.35	211.881	234.96	217.142	291.264	203.433	364.815	201.716	146.89	278.391	319.78	228.369	197.142	206.112	252.584	224.657	256.155	219.312	214.205	180.567	212.428	210.962	187.731	184.175	171.421	166.844	160.304	181.554	211.089	125.6	246.97	152.095	237.619	257.589	188.303	165.275	223.306	263.094	239.84	194.543	278.298	206.444	192.91	187.8	195.181	220.169	243.46	248.57
FAM127C	Cxx1b	594.364	435.43	524.052	662.823	463.148	457.593	485.019	546.696	395.33	441.852	479.504	398.053	444.933	459.02	321.82	495.227	506.602	459.156	439.78	384.954	408.91	514.625	437.582	438.322	465.126	400.646	421.677	429.782	444.619	479.862	579.484	491.657	463.841	726.742	598.881	463.38	463.822	524.45	505.599	484.321	711.553	681.24	522.943	382.697	608.93	525.51	467.98	532.996
FAM180A	Fam180a	100.395	92.1848	121.062	96.4992	110.745	105.34	97.7598	132.409	96.6925	114.822	81.2123	93.2341	126.6	98.037	97.0484	97.7667	161.873	144.449	102.17	100.191	116.19	111.348	133.626	134.284	98.0246	128.986	122.235	98.3101	132.073	162.285	114.072	81.375	173.123	116.953	100.254	130.671	147.33	127.043	98.132	82.029	153.289	127.387	160.651	212.943	110.713	170.264	133.555	106.281
FAM8A1	C78339	212.915	271.94	277.583	330.049	307.646	272.722	307.956	234.204	225.928	263.3	275.576	263.893	211.937	244.817	234.958	258.27	248.883	253.191	261.726	228.913	265.407	235.17	257.953	251.936	258.174	239.713	277.715	245.082	240.236	187.843	222.547	226.58	249.543	224.666	224.647	244.528	238.479	271.818	223.964	236.041	253.191	262.458	188.076	186.399	270.722	233.69	240.131	285.985
FAXC	Faxc	78.913	132.191	103.783	162.342	149.198	135.5	170.722	124.259	104.504	106.097	117.033	145.595	117.44	143.779	104.652	129.457	135.002	118.537	129.877	96.2108	164.516	109.016	105.338	142.916	117.592	92.5941	150.854	140.218	144.095	115.861	103.144	103.495	114.654	112.446	111.735	130.886	131.307	117.721	120.841	89.6483	128.958	134.851	93.2449	153.404	119.308	117.352	103.549	112.509
FBXO4	Fbxo4	197.036	211.931	166.778	206.695	200.556	162.025	219.027	164.426	185.335	203.043	220.971	253.443	164.441	211.061	174.243	190.166	187.425	166.043	171.401	179.668	259.215	141.229	180.274	180.311	194.735	181.829	186.392	159.401	166.618	144.055	190.633	210.545	166.41	180.474	163.826	212.257	148.409	188.7	216.812	176.025	144.62	207.047	171.831	179.806	209.271	156.211	156.119	216.078
FBXO4	Fbxo4	168.171	201.996	161.6	215.544	210.999	158.032	215.811	147.509	187.334	196.52	231.788	291.944	169.12	226.007	187.008	178.395	160.349	150.26	168.805	185.566	274.832	131.397	182.47	181.481	215.359	183.152	208.311	168.978	168.711	133.456	178.666	205.238	163.15	167.682	157.305	210.486	137.146	185.597	204.155	162.498	126.461	187.114	143.676	173.348	191.284	144.659	149.512	228.181
FMR1	Fmr1	216.145	188.052	205.768	240.929	153.252	158.17	171.646	164.177	199.291	177.832	238.6	202.888	170.642	190.719	175.831	219.703	148.191	134.604	182.226	203.206	134.794	162.76	137.163	131.751	159.801	136.748	136.245	168.739	120.04	104.162	170.381	203.639	144.074	174.878	196.897	149.861	122.73	132.96	166.697	149.989	179.971	181.43	129.521	120.041	195.977	125.417	129.842	157.875
GALNT18	Galnt18	269.389	187.518	139.905	155.22	155.913	217.858	148.141	130.421	121.538	260.631	222.334	134.282	153.096	151.102	320.911	131.446	145.115	129.408	173.731	158.697	151.627	228.449	223.611	163.412	131.452	174.478	147.259	148.706	117.833	149.182	148.235	251.28	196.342	217.965	256.589	147.541	157.864	291.768	204.958	217.697	161.82	357.457	223.256	218.664	128.238	153.046	134.096	176.9
GATA3	Gata3	183.761	152.639	226.185	138.425	184.444	156.768	125.031	261.019	163.76	163.499	228.281	138.733	227.601	148.806	157.239	223.839	224.565	170.216	161.805	225.69	162.334	242.712	182.046	165.459	154.264	197.574	156.514	179.396	183.968	228.991	178.669	151	199.655	258.527	230.503	145.376	207.049	170.688	182.521	163.224	262.379	129.178	325.544	247.305	203.519	223.334	171.596	187.035
GON4L	Gon4l	420.66	454.182	393.441	481.679	407.58	296.437	485.112	305.215	337.282	356.989	422.536	455.156	274.083	420.74	385.87	456.424	308.234	359.864	397.165	470.325	424.281	336.838	343.549	361.886	375.264	324.123	444.568	412.696	360.829	333.719	378.394	420.299	259.743	316.168	343.855	354.291	321.634	355.147	394.034	354.608	300.685	376.642	313.949	215.826	449.778	309.242	364.976	352.413
GPC4	Gpc4	116.199	141.344	90.7546	135.678	170.698	166.7	126.552	124.538	128.486	111.764	123.547	115.564	92.2485	102.409	164.681	138.666	109.247	109.988	136.568	110.015	102.692	145.602	148.32	97.5093	101.128	87.1136	106.734	177.01	103.067	89.5504	109.881	144.465	113.079	138.901	184.793	118.443	112.707	160.584	125.306	199.268	173.66	78.8026	79.0479	96.5128	140.928	97.876	72.4071	103.671
GSTM2	Gstm7	463.319	550.439	621.721	1621.3	668.759	362.849	670.319	425.51	271.145	274.58	482.816	493.614	320.293	525.033	218.491	729.05	442.167	599.577	528.698	479.317	465.252	610.35	275.699	286.519	350.353	302.231	364.427	792.854	491.237	332.415	591.232	460.27	282.447	733.187	544.975	468.368	560.247	269.799	623.742	326.306	691.75	158.805	295.133	251.104	1116.19	401.866	683.497	434.755
GYPC	Gypc	231.133	192.318	205.949	286.226	229.378	256.446	162.629	272.879	179.267	199.172	179.218	153.092	182.035	224.789	179.846	223.393	271.026	209.329	210.868	165.11	186.141	249.469	232.762	209.921	181.99	214.121	197.303	239.429	262.828	262.098	224.825	188.748	241.701	313.484	250.441	198.864	260.627	242.631	217.359	170.921	299.215	224.918	293.437	266.988	246.088	317.657	171.885	217.961
HOOK3	Hook3	239.162	364.061	314.294	469.819	255.118	285.946	332.365	230.61	219.196	306.835	396.456	346.368	286.373	446.232	255.319	405.868	236.693	266.312	319.591	353.79	284.11	223.59	170.851	171.055	328.61	252.464	369.941	327.337	255.703	133.741	279.586	470.38	148.32	238.116	335.456	290.548	248.284	264.784	332.012	305.038	181.679	501.744	139.06	112.481	347.815	203.045	259.19	280.386
HOXA11	Hoxa11	116.169	159.287	135.19	165.157	163.21	122.232	188.138	130.29	206.205	144.763	122.353	130.573	115.943	113.508	138.89	126.381	128.735	142.613	140.527	79.9939	160.898	110.514	120.819	116.808	161.914	126.179	157.677	150.192	130.605	155.369	163.706	143.79	144.276	145.46	135.63	162.287	159.128	114.448	184.385	142.572	168.203	103.475	137.263	131.409	178.986	170.132	160.436	123.088
HTRA2	Htra2	197.603	187.128	203.203	190.012	217.794	251.079	218.659	209.366	181.943	206.386	186.604	182.12	188.448	176.768	218.723	187.536	229.115	197.756	186.315	182.065	232.041	201.581	237.041	233.674	181.41	206.776	199.385	183.693	228.683	241.102	250.257	263.405	233.723	236.559	260.315	207.434	229.077	268.557	257.704	226.458	217.266	271.687	280.858	262.141	195.187	266.147	190.513	220.922
HTRA2	Htra2	194.635	184.551	199.853	203.949	221.105	251.541	226.14	197.397	186.853	196.253	188.339	189.844	166.825	171.234	220.34	184.389	216.05	186.347	182.957	178.586	239.773	187.465	228.323	224.333	180.523	198.223	191.944	178.012	218.473	218.365	251.668	274.537	220.207	235.253	263.461	199.833	212.644	269.885	258.349	233.831	209.706	281.676	275.449	230.302	189.409	241.308	183.23	216.818
ISLR2	Islr2	1768.96	1778.81	1733.13	1746.63	1683.88	1810.58	1543.79	1811.72	1693.98	1853.05	1709.96	1597.73	2014.87	1721.64	1686.31	1758.25	1806.61	1979.1	1663.96	1707.85	1760.59	1925.75	1878.32	1771.62	1836.94	1908.33	1840.33	1874.36	1853.26	2114.55	1711.04	1719.23	1917.81	1694.27	1725.02	1660.93	2021.68	1750.29	1703.98	1795.4	1756.98	1647.43	1706.05	2043.72	1740.04	2075.07	2023.45	1875.42
ITGA1	Itga1	286.486	412.391	209.503	1469.77	475.274	309.38	447.397	300.844	477.283	385.728	300.709	377.912	148.208	755.019	218.055	646.811	342.239	458.415	531.047	310.292	168.152	371.62	260.504	167.895	427.057	225.443	402.755	729.249	399.81	215.973	349.413	302.21	211.713	388.797	300.124	334.58	261.228	177.901	198.39	205.511	481.85	216.753	146.934	91.4611	583.196	232.759	229.464	365.161
KCTD13	Kctd13	239.438	209.089	194.33	173.621	188.985	194.036	185.558	197.869	204.866	174.68	168.855	176.998	166.365	167.512	242.378	170.916	190.05	188.05	164.542	190.737	191.855	199.387	226.889	191.239	173.376	211.027	183.893	175.73	178.956	239.035	180.956	263.654	209.414	245.617	267.165	218.366	196.129	238.427	247.091	240.468	217.079	412.341	264.468	220.089	249.767	241.015	197.541	220.417
KCTD14	Kctd14	126.256	177.304	186.745	211.993	155.937	125.912	129.533	213.272	186.442	184.273	338.155	223.435	268.998	209.226	187.465	273.354	208.869	212.738	196.998	216.027	131.155	229.639	171.886	148.808	208.412	139.493	156.574	203.654	142.952	213.788	166.129	159.052	161.705	193.638	180.085	150.392	179.823	172.9	166.528	135.642	196.438	107.858	236.418	304.984	191.4	190.469	167.726	158.226
KIAA1143	1110059G10Rik	231.01	231.89	169.94	248.301	186.921	185.213	189.016	201.283	284.623	173.204	223.98	274.051	202.695	221.575	285.689	193.738	145.307	172.022	257.902	187.849	228.462	156.642	174.919	197.296	206.54	198.032	199.796	243.021	211.246	225.461	206.43	224.654	183.06	241.128	182.498	194.421	177.89	185.407	233.648	210.978	153.811	257.177	178.047	177.441	229.755	144.211	264.798	197.852
LHFP	Lhfp	272.423	295.457	276.953	300.835	284.952	341.894	270.42	246.43	299.008	231.251	216.152	177.442	205.613	189.557	222.827	268.332	275.954	269.448	265.509	292.842	169.358	388.209	203.006	186.913	172.766	358.081	193.803	336.786	215.518	312.475	220.246	237.671	252.955	398.537	258.611	208.381	227.764	247.965	217.876	228.154	510.816	364.201	194.23	289.877	240.009	289.876	208.766	292.407
LIX1L	Lix1l	454.99	410.747	414.864	578.112	488.383	540.866	445.058	424.526	362.726	467.127	426.907	395.285	408.948	457.678	459.333	448.319	526.529	471.983	443.761	404.456	404.849	440.426	423.927	371.033	374.402	377.046	419.649	439.218	448.173	393.057	508.922	388.136	477.685	593.545	436.354	442.256	498.584	476.378	394.81	368.737	523.266	476.525	461.042	449.255	474.92	509.055	403.233	454.826
LONRF3	Lonrf3	111.829	93.1944	103.498	163.646	91.3283	88.1012	117.264	102.524	87.3242	91.4168	92.5694	80.9695	102.679	86.8825	65.8021	140.373	104.75	121.042	96.0072	224.719	71.3445	172.825	85.5439	76.6442	75.2521	82.806	76.453	119.793	89.546	85.7962	100.651	86.1781	88.3436	102.939	104.826	71.3494	84.7219	108.925	83.0984	86.7285	114.305	71.5027	132.085	109.207	113.85	97.9572	77.5847	82.63
LONRF3	Lonrf3	107.202	90.1236	97.5745	156.335	86.8157	84.5205	113.349	100.715	81.4745	86.5603	85.822	78.2681	101.452	83.6666	64.523	133.925	102.05	115.451	92.5307	219.007	68.1215	170.139	83.5724	74.724	71.5745	79.4402	72.9552	112.911	85.109	81.0589	95.3916	81.3552	84.7607	96.4527	98.8016	68.986	81.8933	103.388	77.9045	81.706	109.894	70.5143	125.355	110.227	108.954	96.4975	77.2988	77.7807
LRBA	Lrba	770.603	697.794	722.138	574.532	629.773	594.32	847.214	499.004	790.44	637.954	801.937	1074.99	513.883	601.409	381.121	552.669	347.911	526.437	626.602	918.474	669.593	309.924	465.214	514.591	680.686	508.929	601.73	553.262	419.773	413.939	526.604	488.406	432.259	487.929	420.159	566.494	356.008	411.826	523.107	648.029	439.192	493.21	302.236	130.268	448.879	476.755	724.721	644.993
LRRC17	Lrrc17	64.9886	80.5692	82.5107	151.926	90.3039	82.4277	78.7306	129.705	84.857	79.9391	64.2746	78.0623	74.9316	101.875	101.773	81.7337	114.441	85.5569	78.9121	55.1286	91.7888	83.5426	90.7447	95.5406	81.5446	93.7043	77.6823	76.462	104.259	77.2947	94.2472	73.8564	95.8859	87.693	67.3354	105.051	101.509	82.4448	92.1988	70.7149	91.8825	125.711	94.6431	139.82	108.49	107.256	92.851	77.4851
LRRC17	Lrrc17	55.0557	65.1951	69.5615	107.647	72.7773	66.0372	64.583	97.264	69.8257	63.8235	54.5112	63.0293	61.317	78.7152	79.1835	65.7113	91.1808	68.4216	64.7267	46.3395	71.8448	69.0821	71.6964	76.2016	65.1146	73.5201	63.8324	63.1315	80.5716	62.9247	73.2568	60.5653	78.4923	72.058	56.9471	80.9018	81.5766	70.0788	73.2399	58.3524	73.6518	98.4966	76.1112	103.051	84.8434	85.6439	72.4154	62.2723
LXN	Lxn	94.1137	145.315	84.7723	271.301	122.266	122.086	114.962	69.641	108.374	139.04	299.345	129.725	68.4355	128.692	44.3152	105.817	71.7121	101.171	121.796	345.762	111.12	180.682	133.599	74.1749	97.7278	80.7184	116.858	191.209	85.3195	105.608	83.147	157.624	110.257	102.077	173.525	73.1633	73.5199	108.758	97.9081	96.8084	94.094	49.2833	118.817	59.6816	79.124	73.302	117.917	100.764
MCAT	Mcat	365.691	368.548	344.295	277.676	367.286	381.459	319.231	308.975	391.672	282.585	345.732	323.076	313.717	297.107	269.87	297.651	320.26	336.778	357.132	321.751	350.7	307.472	322.263	333.957	329.974	304.969	334.985	271.095	315.481	247.872	288.221	416.763	337.002	343.543	396.608	438.983	324.344	388.8	403.706	449.155	347.341	417.621	196.641	271.362	322.295	333.347	357.13	331.42
MCAT	Mcat	354.626	342.455	330.491	267.944	340.048	347.944	300.986	293.781	350.977	267.026	318.54	296.984	296.72	278.746	248.132	277.401	312.463	319.551	330.288	294.288	322.477	293.907	305.281	305.046	295.17	280.458	304.784	253.873	291.261	236.053	280.71	386.335	314.777	338.9	370.245	398.701	307.458	384.72	377.197	416.107	342.959	390.805	196.3	254.304	305.235	322.477	329.305	311.21
MICU2	Micu2	172.855	223.792	176.393	242.915	159.204	175.224	161.7	138.54	306.881	151.786	212.895	266.703	139.843	220.615	215.703	196.517	95.9552	128.434	151.062	213.882	161.968	123.363	141.793	173.019	257.436	182.34	136.074	174.101	129.874	82.5015	149.819	190.259	151.507	119.23	146.561	177.928	139.072	81.4475	157.098	160.484	93.6186	166.816	46.766	79.1297	176.762	106.157	191.562	171.866
MIER1	Mier1	164.96	228.732	165.722	296.025	219.211	190.823	241.91	126.891	210.156	185.158	257.678	259.103	130.164	218.772	141.062	222.625	125.093	168.051	196.473	243.672	196.064	164.732	159.077	145.07	183.595	137.305	199.857	226.095	127.013	88.8907	146.444	171.366	118.623	128.556	154.942	154.899	122.272	131.249	136.659	143.88	129.136	115.268	119.221	73.8695	173.612	112.643	148.314	157.888
MIER1	Mier1	208.935	268.855	218.937	364.075	252.632	221.504	295.826	146.311	250.514	222.548	312.673	308.852	137.754	245.957	168.728	270.896	141.685	193.148	237.756	298.445	232.541	186.035	188.464	158.721	224.598	163.232	249.146	263.048	142.019	97.1601	173.159	206.533	135.12	150.036	186.13	184.051	139.123	175.998	173.129	170.769	152.787	141.956	144.969	69.6373	211.831	130.503	178.325	182.913
MIER1	Mier1	216.821	283.525	217.851	368.294	279.855	248.077	306.13	172.092	271.626	242.416	321.74	324.702	174.63	277.736	188.023	283.29	167.748	219.556	250.83	300.46	260.171	216.276	208.148	193.967	236.089	183.706	260.018	293.743	169.278	122.974	194.739	227.56	159.164	171.097	212.411	200.851	168.226	180.261	184.586	192.655	167.418	159.084	162.82	108.861	230.889	152.14	192.118	208.394
MIER1	Mier1	267.517	319.106	281.872	427.37	313.694	280.715	357.99	200.982	313.861	288.218	368.783	376.868	188.627	303.904	224.519	337.188	199.566	251.141	296.544	342.482	303.426	247.947	245.254	218.537	282.311	215.575	310.046	333.469	188.32	137.35	227.871	272.762	188.447	200.134	249.978	239.944	195.025	241.905	234.772	229.033	207.231	200.611	200.976	110.187	275.864	179.519	224.118	239.946
MIER1	Mier1	295.113	354.48	307.96	481.3	348.112	312.835	399.758	219.568	349.607	315.56	415.415	413.267	206.419	338.723	245.832	368.86	209.549	274.996	325.579	388.922	336.871	267.769	267.815	235.159	310.077	238.936	349.112	370.84	208.615	150.086	251.786	299.002	199.662	219.231	281.89	257.956	212.87	262.413	254.614	250.502	213.528	214.511	217.714	116.33	306.164	194.009	249.43	263.948
MIER1	Mier1	204.344	265.06	207.006	341.365	261.717	231.516	285.67	163.01	253.678	229.501	298.103	306.64	164.931	258.628	178.05	268.406	163.77	207.477	236.985	276.966	243.796	206.362	197.392	185.553	223.094	172.369	241.068	274.506	158.516	116.208	183.082	215.355	154.274	161.82	197.004	192.528	159.317	172.605	176.047	182.495	164.53	153.694	155.79	104.412	216.605	145.267	179.64	196.369
MKRN1	Mkrn1	569.852	537.568	622.176	598.724	702.394	729.302	709.595	485.576	805.535	510.74	685.146	743.986	514.129	602.591	740.266	632.228	503.284	516.758	605.274	560.343	558.379	430.471	571.331	565.313	593.554	450.766	530.782	568.6	499.549	368.085	617.661	625.557	540.629	612.401	597.946	625.409	443.283	643.365	679.189	612.081	499.201	539.191	589.195	301.511	586.023	470.56	452.761	667.751
MPC1	Mpc1	471.956	374.482	422.97	616.198	431.233	383.336	493.17	340.483	533.578	382.689	456.219	577.318	377.706	429.331	339.407	472.455	373.868	339.981	402.019	410.241	365.4	293.014	315.237	305.392	384.645	309.042	344.606	370.962	310.973	282.178	350.687	386.241	404.491	392.947	357.585	439.133	329.584	411.37	415.629	379.915	322.727	261.424	222.906	330.065	415.176	313.766	414.987	400.237
MTO1	Mto1	132.238	184.86	160.442	210.64	194.721	160.426	217.799	116.723	116.524	137.385	190.042	208.16	133.402	154.124	141.198	179.132	125.321	122.707	155.179	192.766	166.026	126.474	146.965	136.342	145.205	84.0453	155.802	138.648	111.6	88.5458	151.101	130.931	110.249	154.979	151.291	124.809	125.455	148.246	150.139	152.334	140.484	131.153	125.9	99.8112	155.063	127.99	134.46	156.373
MTO1	Mto1	241.923	329.29	287.282	363.5	341.778	289.468	366.514	225.625	225.298	259.082	336.545	364.11	252.566	280.658	255.014	320.199	237.123	236.527	283.546	347.086	299.293	241.867	271.913	249.262	272.227	177.716	290.209	262.073	220.179	191.331	269.678	237.53	212.819	267.509	267.374	239.343	240.474	267.497	267.839	275.098	258.411	228.101	227.108	204.785	270.744	245.567	260.307	287.587
MTO1	Mto1	131.262	185.383	158.418	205.437	193.396	157.382	215.184	118.583	115.285	140.316	184.718	204.642	137.823	153.399	139.486	174.41	127.635	127.203	153.416	189.755	168.805	129.782	150.275	141.422	146.738	88.2599	158.973	138.94	113.168	91.7931	147.35	129.738	113.099	152.403	148.503	124.001	130.302	148.304	145.746	149.401	138.222	127.195	126.051	105.844	152.688	133.047	139.802	155.472
MVB12B	Mvb12b	260.285	244.024	243.974	289.952	235.752	262.616	213.125	298.823	211.94	227.803	216.755	202.789	243.35	220.842	277.003	247.53	258.829	268.095	251.807	225.034	207.153	277.523	236.972	228.418	231.096	263.369	225.686	268.02	239.383	275.686	244.11	249.854	246.126	279.012	295.818	233.151	256.274	242.564	250.307	261.804	314.939	279.982	236.46	294.692	305.939	238.59	226.468	253.349
MVB12B	Mvb12b	295.405	302.079	282.953	404.859	268.837	272.513	242.714	355.702	252.733	247.941	317.937	235.684	211.303	259.91	289.87	282.542	262.073	282.349	265.356	262.249	255.577	342.969	236.928	255.509	267.989	263.478	246.396	318.683	240.983	254.622	289.07	292.671	254.054	313.165	343.411	280.901	274.566	221.979	277.067	318.468	329.295	304.988	226.367	211.705	340.688	227.808	250.675	254.788
MYO5A	Myo5a	242.562	186.508	207.88	257.296	159.765	152.671	196.862	177.459	216.22	233.765	219.645	232.244	159.775	212.612	180.774	211.438	172.847	164.892	197.134	286.438	148.966	192.175	141.174	134.846	182.762	152.337	157.707	203.483	120.3	152.423	158.602	177.771	160.036	192.668	236.465	141.353	142.663	150.088	172.602	181.072	188.173	177.789	166.266	142.984	196.8	154.348	216.831	199.453
NAT1	Nat2	43.4296	41.3573	48.9052	52.7708	63.311	40.8975	60.0242	63.7105	54.1924	45.6072	65.0171	62.6282	59.7211	38.1086	38.7358	46.7562	58.2653	48.2459	50.1204	51.1696	42.7074	54.7189	50.7426	53.9193	48.5988	43.6018	37.9501	50.2526	50.0713	43.3363	49.7057	37.5957	56.8256	61.4217	39.3644	49.8298	52.431	55.0724	50.8021	44.8867	57.1241	53.8106	49.8735	57.3526	52.6839	69.0102	63.1447	43.0303
NDRG3	Ndrg3	3343.49	3371.15	3494.98	3583.73	3127.62	2872.47	3312.17	3223.22	3654.24	3552.88	3412.58	3603.22	3444.93	3327.76	3219.57	3586.75	2920.61	3163.62	3123.4	3307.38	3037.75	2951.82	3264.24	2969.88	3732.91	3424.08	2855.87	3233.28	2978.12	3158.11	2907.61	2784.33	3247.52	3014.49	2982.75	3040.46	3272.9	2623.4	3193.74	3313.39	2907.93	2607.27	2512.05	2939.51	3079.45	3171.77	4224.89	3272.48
NDRG3	Ndrg3	3504.57	3548.07	3651.77	3736.75	3303.19	3037.89	3460.79	3384.9	3813.73	3723.53	3571.66	3746.14	3609.03	3495.64	3383.54	3750.61	3090.3	3345.67	3295.17	3483.91	3209.64	3116.23	3445.1	3134.73	3892.55	3588.76	3032.24	3407.98	3150	3353.77	3061.19	2926.41	3431.3	3162.07	3119.93	3206.74	3448.65	2766.67	3332.48	3462.9	3076.57	2750.72	2668.17	3119.06	3234.33	3364.84	4399.15	3455
NEDD9	Nedd9	498.826	668.851	978.12	931.182	549.81	1197.36	1073.73	406.63	373.428	690.837	614.73	721.532	467.995	729.424	377.887	602.103	584.32	676.324	822.684	461.158	484.156	472.422	302.609	362.529	467.402	417.124	374.106	476.702	466.803	303.157	519.849	575.88	296.205	709.368	524.224	508.662	315.761	430.41	459.151	461.934	507.489	875.521	282.761	153.937	374.833	351.872	478.284	392.365
NEDD9	Nedd9	318.178	515.597	1060.41	706.15	268.913	807.195	887.582	244.431	285.747	533.036	280.984	462.533	257.426	546.233	249.694	494.655	338.226	402.108	535.907	265.317	298.046	248.572	215.496	217.09	412.531	244.135	298.246	301.63	279.557	254.532	492.8	465.967	172.377	380.406	347.138	274.092	197.816	264.317	335.408	332.568	361.932	581.579	183.517	125.402	269.18	227.751	339.101	299.405
OVCA2	Ovca2	343.257	276.1	255.139	203.545	314.375	298.866	275.904	290.417	280.852	270.743	300.053	297.006	231.806	275.111	372.702	276.58	306.797	285.841	293.011	273.183	301.165	275.142	307.886	335.681	281.22	288.812	282.97	282.663	258.254	201.847	305.729	371.652	362.991	346.379	298.292	345.832	315.258	349.906	401.481	271.183	293.583	377.884	294.141	239.844	309.327	308.612	288.54	334.808
PAPSS2	Papss2	106.636	88.2566	141.264	237.232	123.895	118.276	82.0079	107.313	90.7085	93.2347	144.504	75.3354	126.226	122.011	121.349	119.418	110.105	94.9061	111.755	148.669	86.0618	128.357	81.6271	81.0914	114.846	95.9716	92.8281	131.625	85.6516	121.422	96.7889	127.311	116.59	89.4755	141.348	130.212	102.875	151.599	90.7853	72.5891	108.986	166.698	159.333	115.776	132.935	83.9001	87.2826	93.3957
PARS2	Pars2	455.461	366.824	449.809	294.276	508.453	519.202	393.635	455.926	347.332	418.88	355.842	389.932	416.653	346.991	474.371	368.913	417.833	444.997	352.925	371.209	489.338	398.789	486.202	457.7	422.915	418.915	498.311	410.327	484.163	624.523	379.969	343.3	396.518	436.524	351.586	427.255	515.874	434.482	368.1	412.156	453.613	381.487	499.625	589.299	425.68	473.075	506.103	474.934
PCCB	Pccb	386.658	454.437	451.636	474.106	638.584	402.009	615.822	339.97	815.55	492.317	502.478	706.264	343.36	433.939	447.863	379.085	331.86	351.546	477.206	443.24	585.171	280.646	449.637	451.404	459.169	349.079	451.145	385.666	449	245.811	439.58	439.517	485.707	442.857	353.853	506.953	372.121	644.585	519.816	524.11	335.731	557.694	282.961	339.654	373.71	355.454	448.723	528.378
PCDH18	Pcdh18	180.895	179.41	219.111	688.73	345.911	208.955	288.869	148.109	146.182	155.751	137.191	148.671	123.798	350.465	97.2096	338.372	167.7	228.49	191.382	139.075	136.722	173.59	106.544	127.043	130.335	118.979	207.18	268.972	165.14	92.6557	285.176	153.3	138.315	162.022	185.899	185.952	129.668	80.9919	133.333	128.171	226.678	119.982	68.1529	99.3963	381.615	124.684	114.26	185.234
PCGF1	Pcgf1	111.416	108.709	101.205	123.117	131.77	138.586	141.001	99.3376	128.393	101.201	120.408	137.841	91.6947	114.401	142.405	108.786	111.373	86.939	103.975	112.17	139.867	88.2895	117.452	135.54	111.71	105.53	102.98	116.237	128.132	100.016	140.416	154.572	103.396	118.538	104.597	132.375	109.107	122.472	154.389	140.548	94.8125	158.14	130.578	91.6557	104.052	109.955	113.962	125.875
PDE9A	Pde9a	404.722	635.415	547.292	641.536	905.005	914.017	691.379	852.223	917.845	709.053	554.541	897.225	671.457	707.043	1999.19	935.226	595.093	498.261	975.473	493.188	1381.2	416.272	812.331	1206.64	1189.66	662.762	454.658	691.851	520.279	267.394	1027.93	1069.53	717.007	738.696	975.636	819.259	804.162	511.062	1087.52	758.586	450.034	654.961	198.563	230.172	689.605	438.422	417.903	659.677
PDE9A	Pde9a	403.656	613.658	532.635	616.133	860.382	866.332	683.771	822.934	867.061	694.351	525.997	849.457	644.635	670.057	1931.21	900.928	581.991	490.699	940.63	470.266	1317.77	401.127	784.149	1161.75	1135.46	663.589	444.225	666.917	501.896	273.623	1038.34	1069.48	694.935	723.221	937.09	789.048	772.095	503.83	1074.06	748.581	437.049	642.063	201.519	228.564	671.602	429.801	395.082	642.069
PDE9A	Pde9a	359.981	601.231	490.8	560.675	821.62	824.832	660.146	758.133	829.07	648.997	514.109	828.448	593.451	645.971	1825.77	844.71	549.312	450.404	902.676	443.145	1293.45	378.087	761.706	1139.68	1099.71	587.748	413.425	642.796	469.947	247.089	956.148	997.924	670.747	671.831	882.753	755.445	749.173	455.848	1022.66	700.883	399.414	590.402	169.501	207.09	600.683	400.611	378.692	606.32
PDE9A	Pde9a	423.707	669.186	569.964	653.866	920.255	915.304	732.607	887.195	935.956	717.66	585.45	917.998	681.46	741.533	1979.8	976.615	645.365	525.484	989.541	512.864	1420.72	439.039	860.104	1242.28	1214.93	673.205	483.299	727.721	550.532	287.657	1121.42	1134.06	756.659	791.143	1012.4	880.032	859.631	546.315	1182.75	811.726	478.055	686.908	204.871	238.048	719.078	473.384	445.05	703.682
PDE9A	Pde9a	417.643	646.186	552.185	630.65	875.447	875.603	722.12	866.917	902.336	692.998	559.515	878.201	666.134	716.02	1909.93	946.5	630.353	514.987	945.999	495.145	1375.71	428.056	835.501	1220.37	1182.34	661.82	472.508	707.317	535.871	292.552	1112.29	1116.09	738.515	769.807	983.2	851.333	836.279	526.3	1160.79	791.983	465.047	667.065	207.435	250.767	702.032	466.622	426.967	683.223
PDE9A	Pde9a	411.615	668.289	563.058	653.311	902.548	906.918	733.785	874.386	933.684	716.689	573.634	918.664	682.841	739.509	1961.33	969.433	626.529	519.985	978.418	506.643	1425.4	435.713	847.933	1244.04	1214.12	665.448	484.318	731.101	542.49	285.735	1112.15	1136.51	747.389	781.709	1000.48	863.211	848.012	536.462	1172.3	813.576	463.15	673.931	193.949	247.658	713.226	460.486	435.71	694.238
PDE9A	Pde9a	409.054	635.045	549.632	639.181	904.756	903.634	691.805	840.884	899.061	720.757	549.967	888.145	659.134	692.847	2005.04	928.597	594.039	499.927	984.377	486.76	1359.93	410.567	805.82	1180.6	1166.47	675.172	453.472	684.99	514.617	267.865	1044.46	1084.64	710.619	741.918	964.068	814.008	791.643	522.503	1091.13	765.911	448.572	660.613	199.069	213.76	687.072	434.505	410.879	660.121
PDE9A	Pde9a	416.414	645.255	556.268	646.457	912.96	910.802	706.171	866.706	917.017	707.92	569.444	897.605	674.191	717.401	1976.34	946.125	618.043	508.083	971.807	500.985	1378.4	427.337	830.56	1205.33	1185.92	663.353	464.1	697.314	529.983	276.231	1070.43	1088.48	735.031	766.621	992.283	846.415	829.532	537.447	1127.96	778.481	474.251	671.416	208.531	228.867	706.287	456.468	425.406	677.465
PDE9A	Pde9a	409.925	644.374	548.167	629.033	861.423	861.936	722.294	845.013	885.355	701.876	545.142	872.329	656.804	701.309	1905.62	934.033	611.159	510.704	946.606	484.025	1362.19	419.571	818.034	1198.68	1163.46	665.19	471.538	703.107	523.048	289.493	1118.6	1129.99	723.718	762.624	962.453	830.397	813.509	527.274	1150.75	798.305	450.083	660.062	196.984	243.546	693.991	450.132	412.448	674.16
PDE9A	Pde9a	382.717	601.3	516.616	592.671	820.53	819.683	654.14	781.175	826.321	664.224	517.043	817.485	604.583	646.528	1822.32	866.501	566.063	472.073	900.7	452.593	1264.79	389.954	752.541	1094.24	1092.84	617.821	433.839	651.869	488.68	259.503	998.291	1027.9	663.572	689.91	895.978	774.146	741.947	487.43	1031.01	726.103	417.944	618.177	183.458	212.468	633.832	414.031	395.12	623.471
PDE9A	Pde9a	415.157	666.159	564.702	650.684	902.906	897.967	732.109	862.794	915.738	725.994	568.431	909.212	670.767	724.451	1971.44	961.641	623.91	520.344	986.994	499.926	1403.44	429.442	840.017	1218.09	1192.94	676.258	481.724	722.296	536.065	284.935	1126.8	1147.68	739.871	782.366	988.519	855.933	834.193	546.007	1171.11	817.639	461.176	678.369	194.759	232.086	709.561	455.67	428.255	692.887
PDE9A	Pde9a	364.497	612.636	502.389	589.67	795.817	774.268	676.966	782.387	805.605	629.694	512.761	806.174	593.58	658.782	1716	875.707	572.517	472.523	853.656	450.062	1282.81	393.252	763.686	1118.43	1094.86	593.807	436.059	651.191	485.51	267.81	1030.96	1019.61	665.305	718.312	900.702	781.393	758.035	481.454	1075.97	740.391	433.52	614.568	183.881	221.968	652.41	420.405	397.867	632.682
PDE9A	Pde9a	410.835	636.757	546.412	624.462	868.908	873.391	709.001	843.458	886.69	703.61	542.167	870.017	652.659	693.926	1941.23	930.701	607.879	507.387	958.297	482.295	1358.68	412.869	812.814	1197.34	1164.35	672.204	462.692	695.925	521.576	284.412	1088.48	1112.51	716.283	747.211	957.682	821.683	801.708	513.552	1125.8	780.327	442.706	657.477	198.92	236.983	684.594	446.248	413.828	667.414
PDE9A	Pde9a	348.839	572.173	472.307	547.738	808.246	810.198	628.233	730.071	803.034	634.969	493.266	801.626	581.035	615.436	1799.93	805.781	516.713	428.289	878.242	427.146	1241.24	362.608	725.142	1095.01	1063.6	572.494	390.144	605.522	444.367	233.046	895.308	942.982	643.099	639.96	854.437	713.745	711.582	441.43	958.551	660.238	390.932	569.143	170.201	195.836	581.016	379.239	355.305	573.844
PDE9A	Pde9a	426.622	667.082	571.325	651.289	919.558	906.057	730.93	874.928	917.642	727.169	579.574	908.899	669.329	726.464	1989.43	968.373	641.89	525.68	998.02	505.742	1399.24	432.456	851.578	1216.7	1193.95	683.683	480.746	719.413	543.581	286.745	1135.53	1145.25	748.641	791.407	999.668	871.749	844.954	555.75	1181.19	815.959	475.273	690.585	205.204	224.19	715.11	467.695	436.749	701.847
PDE9A	Pde9a	419.39	652.288	555.39	633.732	869.832	856.291	733.28	857.258	885.319	701.367	557.627	873.935	659.319	710.005	1884.43	943.028	629.895	518.444	944.163	490.804	1360.73	428.494	832.942	1197.91	1163.84	665.362	478.855	707.251	530.926	295.74	1154.61	1143.98	738.342	784.796	976.662	852.379	834.152	549.216	1183.07	813.454	469.42	673.498	204.987	241.595	707.71	464.576	418.628	688.362
PDE9A	Pde9a	412.737	660.799	562.056	649.464	912.602	921.643	719.466	874.161	937.778	719.208	571.764	918.424	679.381	732.805	2006.42	967.594	623.65	516.672	993.573	505.935	1424.77	428.92	843.659	1244.83	1219.06	673.326	474.992	724.351	541.879	279.829	1081.27	1117.64	740.177	765.09	997.224	854.994	836.405	521.573	1145.3	793.918	455.471	671.781	195.979	239.862	703.599	456.666	438.732	687.63
PDE9A	Pde9a	416.378	659.011	563.718	646.896	912.364	911.288	718.431	862.079	918.614	729.32	566.411	908.637	666.977	717.578	2012.71	959.398	621.196	517.314	1001.46	498.925	1401.85	422.763	835.631	1217.74	1195.72	684.175	472.752	715.588	535.153	279.408	1096.18	1129.99	732.742	766.79	984.765	847.896	822.543	532.245	1145.74	799.235	453.879	676.395	196.632	224.198	700.289	451.85	430.499	686.57
PDE9A	Pde9a	420.628	645.322	554.22	629.468	877.401	869.109	721.104	856.337	886.869	702.856	555.346	871.808	655.476	703.264	1921.95	940.311	627.672	515.661	956.269	489.397	1357.86	422.371	828.669	1197.21	1164.62	672.26	470.604	700.588	530.013	291.168	1126.61	1127.78	731.851	770.912	972.709	845.003	823.589	536.28	1160.16	796.762	463.007	671.557	207.279	234.855	699.169	461.492	420.258	682.464
PDE9A	Pde9a	425.023	673.585	571.783	654.819	910.255	891.549	743.474	875.037	914.532	724.349	580.912	909.425	672.762	732.668	1945.3	970.008	643.538	528.202	983.436	506.439	1400.37	438.515	855.053	1216.59	1191.47	675.772	489.069	725.652	543.949	291.709	1164.15	1161.68	754.793	805.383	1002.63	878.472	855.274	568.647	1204.53	832.98	481.595	691.873	202.734	231.58	723.461	470.696	434.242	707.267
PDGFRB	Pdgfrb	599.378	405.42	439.955	787.221	512.866	548.026	490.158	314.983	414.66	429.819	217.886	173.549	206.016	355.042	274.616	379.339	360.395	412.669	354.195	312.54	258.186	458.689	278.233	283.463	195.86	305.88	332.818	441.746	364.749	346.053	403.672	351.916	349.954	601.083	382.011	325.528	343.543	292.799	340.532	343.819	733.697	578.967	272.508	305.588	524.058	406.745	357.325	436.488
PDK1	Pdk1	904.781	1050.57	799.907	1005.28	930.792	956.685	999.592	666.312	831.192	923.705	901.015	919.577	704.179	873.572	890.457	759.183	689.682	796.841	921.712	888.06	917.378	678.419	838.78	869.361	828.831	719.146	915.6	815.85	831.477	1270.88	783.09	927.793	713.26	865.807	722.786	890.996	729.361	809.799	756.15	832.952	720.851	936.914	788.61	670.993	801.162	753.026	817.751	868.906
PDLIM5	Pdlim5	980.484	721.185	931.796	673.496	704.586	613.055	1082.45	487.098	505.944	1021.13	910.209	888.878	733.386	804.885	436.191	921.982	480.934	691.322	632.273	817.112	903.056	456.263	592.913	562.428	695.92	501.241	754.183	759.455	489.41	397.664	667.182	574.319	557.448	774.398	512.568	452.439	478.696	674.114	609.383	615.411	579.763	477.476	327.831	203.86	514.835	491.658	831.693	406.433
PDLIM5	Pdlim5	2926.07	2681.52	2450.99	1784.42	2918.92	2660.85	3196.47	1665.36	2427.98	2875.84	2596.77	2836.64	2212.07	2506.59	1982.06	2190.53	1816.01	2295.77	2438.28	2466.81	3008.26	1741.28	1917.61	2119.86	2780.17	1512.59	2248.09	2572.61	2185.27	1693.35	2007.71	2382.46	2174.43	2311.02	2190.24	1644.47	2093.82	2125.34	2353.79	2871.44	1784.58	2505.46	1034.58	742.545	2226.88	2281.32	2762.75	2178.7
PDLIM5	Pdlim5	2978.51	2629.21	2491.57	1776.04	2871.4	2608.35	3199.8	1642.96	2340.9	2897.27	2606.81	2790.72	2200.53	2477.86	1926.19	2234.49	1775.17	2274.09	2380.77	2449.93	2973	1719.79	1936	2093.56	2704.76	1511.23	2249.24	2518.93	2106.78	1642.62	2051.16	2317.57	2149.73	2318.72	2138.26	1637.05	2046.11	2162.58	2325.7	2797	1801.82	2421.5	1061.53	700.393	2195.18	2215.61	2761.15	2079.53
PDLIM5	Pdlim5	1057.43	749.054	983.8	703.834	757.574	658.002	1138.92	530.002	543.93	1076.39	948.126	920.169	757.189	840.566	469.863	975.071	509.887	722.315	665.948	866.258	938.471	486.732	630.558	585.198	726.837	522.796	793.193	780.901	512.672	409.736	718.344	605.706	602.114	828.916	554.222	497.961	507.43	719.565	645.144	655.203	624.556	518.54	356.605	197.713	548.096	525.448	886.456	436.525
PFKFB4	Pfkfb4	157.39	125.553	152.956	138.76	146.589	132.666	158.131	169.215	118.146	162.493	139.912	153.662	177.879	119.673	148.13	139.508	171.881	153.019	147.064	119.371	145.726	145.153	143.803	149.417	149.545	151.515	150.386	131.035	173.044	292.329	165.139	130.66	170.067	190.69	135.455	163.149	156.949	163.528	175.649	133.366	176.011	195.454	204.298	247.54	143.446	201.496	155.108	161.624
PHOSPHO1	Phospho1	89.2618	110.007	116.566	70.9678	110.963	134.173	69.6788	151.023	86.919	111.334	85.0267	90.5527	172.813	102.517	95.5677	100.478	148.68	119.664	108.618	85.5591	96.3656	144.849	131.554	122.113	111.308	148.605	97.8734	89.1259	130.67	145.237	103.591	77.5059	146.645	98.245	78.1044	149.57	138.838	140.007	78.4874	86.716	129.874	115.793	147.595	226.754	119.604	164.333	149.903	115.891
PLA2G7	Pla2g7	447.697	694.075	1051.89	490.29	959.085	926.301	1610.32	316.083	935.047	1858.02	670.663	2472.77	1332.75	784.439	129.477	258.74	232.191	253.983	451.935	748.834	1136.14	373.451	849.256	1021.58	1275.1	1153.8	1442.06	489.172	446.738	166.908	861.569	1207.55	708.721	408.273	648.815	1206.74	691.558	1626.2	625.238	945.781	198.321	1127.91	55.5856	240.309	238.312	220.762	510.645	206.994
PLAGL2	Plagl2	195.732	170.455	156.956	140.34	178.112	160.465	216.613	164.505	167.452	134.297	188.461	195.484	150.45	153.287	242.459	148.207	167.795	197.912	168.968	194.923	176.384	186.027	171.731	180.198	173.401	186.655	183.298	172.524	171.488	173.755	151.59	196.281	154.905	157.344	174.689	160.144	148.252	155.708	190.322	188.713	162.374	186.358	145.625	184.094	152.08	168.563	185.474	156.979
PMP22	Pmp22	644.745	512.469	492.028	2546.51	500.94	461.416	435.355	451.818	385.656	384.863	440.042	205.299	189.477	541.951	267.795	477.172	362.776	464.813	498.571	445.964	186.048	771.107	266.792	242.519	212.132	282.538	535.95	685.266	403.779	341.341	476.272	395.69	319.202	797.509	608.667	233.226	230.682	319.812	341.356	357.218	1214.63	472.286	264.082	257.943	488.391	459.446	350.204	373.69
PMP22	Pmp22	587.607	463.155	448.093	2281.45	451.627	431.864	395.67	426.755	354.55	363.172	400.174	192.73	186.99	491.768	254.714	429.525	354.568	424.047	460.302	404.439	184.071	692.749	260.466	238.767	208.128	275.464	490.037	627.843	374.405	331.35	453.709	368.557	315.129	732.381	550.059	226.752	225.319	307.867	328.901	339.714	1072.02	443.57	264.885	250.479	434.068	424.977	326.955	354.114
PMP22	Pmp22	481.074	377.456	377.871	1825.91	398.592	349.885	336.492	355.851	287.124	287.977	333.262	167.267	162.902	390.785	211.342	343.561	282.582	349.544	381.38	324.177	150.086	563.606	221.139	198.308	172.645	233.141	396.42	502.387	314.524	270.421	355.092	311.332	253.71	584.428	457.922	193.657	187.971	256.818	266.914	273.368	883.32	360.577	218.657	230.153	370.621	354.094	270.971	279.256
PODXL2	Podxl2	382.207	363.491	388.451	217.062	495.971	439.329	461.333	400.367	407.242	347.469	304.942	410.567	346.579	355.666	460.519	337.64	401.019	350.892	373.871	278.739	559.598	302.507	404.222	483.06	407.227	366.187	446.131	260.819	404.627	331.956	437.865	465.341	454.051	379.032	416.779	517.676	460.619	581.663	674.788	468.654	303	524.241	357.73	464.463	351.898	441.293	397.407	573.806
POLDIP3	Poldip3	388.24	459.391	391.457	410.945	400.679	437.988	454.449	321.863	357.497	340.718	431.666	392.022	292.526	358.494	301.922	363.726	317.617	365.181	376.644	419.893	349.133	359.44	348.356	363.125	382.412	344.687	342.81	326.917	330.352	211.329	315.118	412.958	333.395	379.871	431.051	390.058	325.51	347.966	404.568	428.891	352.172	329.717	206.835	173.654	379.471	346.698	348.665	357.803
POLDIP3	Poldip3	363.616	421.849	364.559	374.341	370.703	406.613	424.315	297.323	330.38	315.356	396.853	360.809	269.032	331.408	280.077	335.811	299.487	335.896	347.624	387.568	324.748	330.834	320.371	334.108	349.664	318.821	314.528	300.002	304.069	194.893	292.852	384.79	308.281	355.633	401.044	363.842	303.355	327.728	381.353	398.325	334.806	316.838	199.047	166.576	352.296	327.856	324.632	331.53
PPCS	Ppcs	364.788	496.577	393.173	424.717	502.031	450.003	527.498	320.39	580.447	471.513	576.963	676.094	403.299	494.812	453.204	392.278	323.821	336.506	423.489	503.111	597.354	330.554	483.016	478.483	540.329	332.947	472.897	447.896	375.007	272.695	503.371	546.995	395.727	493.007	442.813	512.983	434.485	581.855	556.545	535.377	293.431	427.213	342.945	242.78	483.676	376.843	527.993	483.384
PPCS	Ppcs	350.653	500.997	401.012	425.289	493.33	469.134	498.44	325.865	597.167	470.024	578.133	720.536	414.067	502.786	470.495	404.889	337.886	336.815	421.063	515.049	583.083	329.855	476.849	476.008	544.014	342.389	466.471	462.415	386.162	269.046	484.242	523.272	387.199	468.272	417.722	489.508	430.994	532.191	517.568	502.785	266.61	398.125	327.093	233.57	492.386	365.304	543.286	494.6
PRKAR1A	Prkar1a	1599.03	1481.68	1706.78	2030.63	1516.32	1579.92	1470.76	1167.98	1505.39	1672.31	1678.02	1717.14	1171.59	1540.61	1148.8	1500.26	1089.72	1253.35	1536.82	1855.97	1113.99	1437.26	984.289	1114.22	1255.44	1087.96	1010.1	1347.64	1038.99	568.738	1213.95	1130.32	1075.27	1360.97	1334.03	1128.79	880.487	1029.19	1126.73	1372.08	1357.98	1161.96	874.875	492.674	1520.04	865.507	1204.67	1245.48
PRKAR1A	Prkar1a	1459.01	1363.75	1563.35	1875.81	1385.82	1436.09	1356.78	1040.6	1377.59	1533.41	1545.39	1582.75	1039.72	1411.06	1039.44	1370.47	964.653	1122.05	1415.55	1710.3	1005.62	1302.68	875.647	1005.37	1132.68	969.931	905.799	1225.12	928.884	499.915	1094.22	1017.25	954.044	1228.35	1202.9	1008.09	779.644	914.895	1010	1243.2	1230.75	1040.05	770.526	432.533	1375.5	765.488	1081.03	1122.99
PRKAR1A	Prkar1a	1349.63	1236.8	1464.66	1759.13	1267.28	1312.18	1254.37	951.816	1291.84	1436.54	1430.79	1477.04	946.336	1297.26	937.958	1269.71	861.257	1016.95	1300.35	1593.87	904.67	1219.4	774.48	904.437	1051.43	874.88	839.035	1161.41	840.218	439.935	991.105	910.076	851.569	1100.16	1086.92	902.729	691.592	799.693	901.519	1133.36	1050.08	896.031	675.599	378.672	1244.46	677.034	960.815	1014.48
RAB2B	Rab2b	474.01	453.617	435.938	614.99	373.188	348.732	594.969	379.836	476.391	449.918	469.225	561.818	400.332	440.545	383.925	543.234	359.381	484.333	393.757	398.882	349.461	345.885	354.584	390.417	483.666	344.259	363.275	359.053	318.109	269.857	439.405	488.08	360.259	371.6	450.785	379.455	315.033	329.542	436.325	442.364	391.976	481.63	239.04	241.442	493.388	386.41	465.559	473.334
RAD51D	Rad51d	242.146	219.36	240.738	183.397	217.527	195.645	184.786	241.355	173.827	209.291	162.784	163.159	223.795	196.724	183.36	198.597	259.4	217.853	214.16	174.014	198.522	255.094	243.285	209.5	198.279	216.892	194.902	189.33	214.092	252.424	222.041	229.663	267.254	262.51	196.465	244.35	221.081	239.533	216.791	202.852	281.86	276.544	274.495	292.184	219.94	249.78	222.577	205.042
RAD51D	Rad51d	272.35	237.664	262.042	192.691	240.347	227.565	202.83	279.516	200.553	235.755	183.417	182.945	248.404	222.449	211.022	221.338	305.273	245.161	233.4	197.674	228.531	274.614	263.476	240.352	223.44	246.081	219.321	212.82	235.867	282.629	233.822	252.423	290.801	286.13	223.535	265.162	259.474	259.978	239.831	225.422	305.864	287.444	306.057	315.51	242.699	283.271	232.795	235.934
RBL2	Rbl2	365.012	533.015	405.983	529.36	374.43	420.599	387.689	384.057	404.553	431.419	489.799	573.392	400.512	475.682	330.454	527.802	307.85	401.458	390.868	468.207	370.215	316.422	227.758	359.349	574.791	400.77	383.582	392.219	256.88	216.625	317.323	430.074	305.888	333.413	379.344	343.918	294.281	215.831	379.25	349.281	281.126	216.775	151.329	137.076	415.177	303.854	406.276	520.102
RBM43	Rbm43	6396.95	7124.19	6466.2	6766.09	6281.02	6321.54	6315.21	6371.48	6652.91	7028.66	6603.79	6336.39	6886.25	6625.19	6238.99	6867.98	6257.3	7129.62	6354.06	6723.65	6727.74	6729.88	6729.68	6427.51	6974.79	6849.14	6920.62	7195.52	6577.14	7363.85	6189.27	6829.13	6708.31	5938.83	6288.59	6091.33	7265.34	5619.06	6371.48	6729.79	6154.36	5857.56	5934.49	6513.17	6803.64	7138.15	7333.9	6806.55
RBMS2	Rbms2	266.228	312.195	305.161	544.977	245.309	218.5	274.249	253.702	269.438	235.305	291.818	210.203	181.412	293.257	194.328	360.808	230.86	283.734	293.623	264.761	201.195	312.782	163.037	167.898	192.591	191.027	201.015	290.67	212.202	203.045	229.998	277.542	195.715	328.375	330.622	176.476	199.038	176.383	231.65	239.638	401.34	185.873	202.854	189.267	320.47	214.432	228.199	246.128
RFX7	Rfx7	204.14	311.992	238.275	311.535	217.047	207.747	219.223	206.105	294.03	209.23	327.083	273.055	190.224	279.63	327.396	298.26	172.158	229.705	260.321	254.589	276.128	196.041	203.725	240.685	234.929	223.372	242.676	249.838	220.958	171.371	203.739	255.394	158.117	191.547	273.089	214.67	177.993	118.2	242.133	220.038	225.181	150.507	177.208	158.726	293.102	157.083	184.286	213.9
RGAG4	Rgag4	126.66	119.649	124.501	162.282	146.415	131.86	108.355	156.324	100.442	101.191	114.473	114.961	158.371	119.715	108.443	140.619	180.911	142.926	134.011	152.448	114.671	188.531	140.363	118.967	116.998	143.476	120.897	124.832	120.443	148.335	126.456	130.324	161.541	163.839	140.747	129.175	142.409	157.437	122.091	121.656	195.276	138.915	187.706	220.962	164.17	182.188	149.715	132.93
RNF157	Rnf157	203.385	205.495	192.68	148.623	260.565	200.319	193.366	204.48	325.752	161.544	141.742	196.751	205.255	188.811	322.683	171.995	274.333	242.657	237.153	162.127	212.21	208.274	186.988	207.41	214.382	190.466	299.64	201.959	242.282	413.929	202.007	240.535	183.088	151.428	196.643	317.991	257.54	224.098	304.861	190.905	177.507	284.402	388.154	295.549	263.488	389.625	160.228	217.962
RPS15A	Rps15a	718.451	1113.44	777.229	1019.4	793.5	950.556	817.412	785.958	1280.82	641.253	1116.17	1066.98	689.353	917.608	1681.27	771.725	640.753	685.583	992.55	913.712	1177.52	768.648	1016.53	1011.25	966.197	1086.53	938.691	897.867	997.738	492.837	904.629	839.429	866.958	677.171	911.849	836.722	854.243	740.541	973.294	903.305	526.639	889.12	486.679	515.759	733.167	658.27	756.12	849.981
RPS15A	Rps15a	718.972	1124.42	792.989	1037.68	818.565	968.293	817.956	800.126	1303.09	653.453	1143.32	1091.65	702.44	955.476	1695.94	799.191	656.873	707.848	1002.03	940.982	1201.96	783.149	1039.25	1036.06	997.224	1105.94	959.527	923.366	1006.87	500.142	915.678	843.41	893.478	688.83	921.035	861.648	875.747	744.616	983.757	919.837	532.812	899.251	497.221	517.662	754.21	671.824	786.331	868.834
SBF2	Sbf2	411.209	466.788	419.464	567.571	324.249	333.113	382.062	330.421	458.448	467.881	473.302	491.805	299.816	422.324	540.292	417.59	286.885	385.998	401.66	391.983	390.995	349.635	376.424	403.185	431.038	340.63	313.322	411.539	234.024	192.467	318.621	422.389	301.031	300.292	398.835	400.863	328.467	237.33	339.201	345.209	309.983	399.118	211.165	165.316	380	232.935	296.033	331.459
SCCPDH	Sccpdh	374.407	408.424	430.135	394.163	424.968	453.709	510.814	324.517	410.872	403.507	455.633	617.155	430.889	428.871	469.825	388.512	321.461	333.316	417.05	437.369	550.596	267.294	508.885	465.922	479.455	371.107	416.72	378.35	315.524	303.106	431.11	431.337	396.246	372.357	391.308	509.77	373.273	416.19	396.03	393.899	354.001	358.63	350.78	183.64	346.212	324.297	374.585	424.84
SELM	Selm	280.257	272	283.808	494.267	291.18	278.868	266.347	334.267	279.995	347.386	305.438	202.447	223.023	259.704	261.511	287.201	355.149	283.77	266.363	265.364	224.829	392.581	280.762	235.93	205.728	266.188	233.086	305.364	300.513	277.436	441.387	418.534	353.574	827.77	541.499	292.459	362.86	448.021	425.606	401.99	624.509	438.379	406.684	260.242	378.472	426.234	252.017	291.184
2017-09-02	2017-09-02	1050.23	1161.99	1007.98	1661.58	1160.77	1213.97	1135.88	848.492	1135.1	1171.55	1199.6	1585.22	713.714	1063.71	1022.66	1232.79	662.369	1012.36	1134.59	1290.08	983.458	843.469	880.171	856.137	1012.78	874.506	1006.67	1011.08	886.951	428.925	840.966	1063.35	724.712	874.025	755.927	981.242	584.671	751.096	777.484	852.04	811.282	682.149	879.811	200.222	1097.44	624.027	999.48	925.466
2017-09-02	2017-09-02	1127.71	1318.25	1079.5	1812.66	1262.54	1318.3	1252.89	946.61	1242.5	1324.96	1321	1758.05	784.543	1173.48	1147.36	1349.11	728.617	1145.45	1263.08	1440.23	1074.95	950.554	970.139	949.727	1107.4	949.557	1088.24	1128.57	971.659	471.826	930.54	1160.41	816.648	940.915	833.42	1071.62	649.489	831.965	857.286	922.75	892.132	730.949	954.313	222.336	1209.55	691.608	1115.86	1018.35
2017-09-02	2017-09-02	1276.14	1426.15	1211.26	2000.06	1411.56	1486.6	1380.91	1056.87	1379.92	1464.69	1467.56	1935.65	876.033	1287.29	1246.74	1494.1	811.982	1256.33	1378.59	1570.14	1194.24	1045.81	1075.94	1038.39	1210.71	1050.24	1203.7	1246.2	1074.26	529.74	1035.45	1290.9	887.006	1055.11	925.613	1181.8	712.768	920.792	935.677	1018.34	990.687	821.784	1047.18	239.695	1349.37	758.859	1226.99	1131.61
2017-09-02	2017-09-02	1016.76	1104.19	965.23	1577.61	1090.86	1152.89	1083.08	819.852	1089.5	1117.86	1139.8	1512.2	678.939	1018.74	982.338	1187.2	628.959	967.513	1088.79	1225.09	929.25	806.839	840.865	823.643	971.627	843.342	963.228	953.32	849.44	414.162	806.709	1032.85	693.889	833.465	733.983	943.22	559.737	707.919	753.521	829.881	771.332	664.421	845.709	200.33	1036.91	602.457	944.406	884.386
SGCE	Sgce	124.07	127.129	154.64	257.801	170.739	131.544	199.972	130.158	138.99	147.649	177.49	169.736	122.942	145.938	92.7636	180.903	145.272	139.15	142.623	157.609	109.988	170.427	91.661	84.0034	102.752	98.2426	129.417	173.953	132.515	113.932	136.931	133.286	96.7125	154	151.828	100.752	115.809	112.37	124.855	92.0502	168.909	165.275	557.295	129.3	116.265	122.512	123.342	112.889
SGCE	Sgce	120.596	122.258	148.411	233.746	161.398	124.048	188.798	122.268	126.37	140.28	163.415	156.937	112.454	134.572	88.812	166.296	134.651	130.998	133.335	147.276	104.791	163.578	88.5126	80.5928	96.6362	92.7685	120.958	163.921	123.626	106.517	127.603	122.067	95.3148	139.723	140.639	95.1559	109.354	105.134	115.122	86.6641	162.074	155.096	513.281	116.182	111.383	118.828	114.953	106.764
SGCE	Sgce	142.918	147.936	175.841	289.491	195.321	151.651	226.922	150.084	160.265	170.399	203.263	194.101	142.664	168.281	108.235	206.143	167.637	160.805	164.71	181.339	128.039	196.393	107.5	99.1287	120.418	115.262	149.514	198.888	153.516	133.456	157.361	152.485	113.89	174.808	171.519	117.71	134.522	128.246	143.311	107.344	193.639	186.511	622.525	149.176	134.255	142.501	143.723	131.367
SH3BGRL	Sh3bgrl	546.433	751.581	508.233	1486.69	575.243	448.481	669.749	559.31	987.676	708.659	856.647	728.135	522.03	1088.03	544.168	878.408	512.431	688.232	788.761	710.814	463.854	767.376	441.116	486.262	745.027	292.001	578.299	1037.14	540.295	217.784	628.834	502.4	427.009	674.002	596.15	352.953	436.995	284.67	417.637	401.067	825.503	153.129	147.118	229.462	1004.3	635.752	594.653	689.034
SH3BGRL2	Sh3bgrl2	319.673	460.291	504.966	477.615	604.087	326.693	933.939	354.025	464.679	323.227	774.95	906.596	612.247	463.514	474.783	526.488	528.058	440.691	634.807	574.707	447.415	271.722	304.825	286.736	582.436	241.09	520.315	406.362	248.504	165.338	634.825	335.404	395.991	485.654	332.95	464.275	376.532	659.381	512.46	264.225	324.412	221.604	510.319	146.193	374.113	508.542	342.229	356.233
SH3D19	Sh3d19	321.517	366.683	286.859	581.478	443.71	423.352	382.73	217.202	306.019	269.084	300.89	337.746	178.196	372.181	511.099	389.824	206.652	318.505	325.656	313.946	373.213	266.181	223.446	289.025	247.614	297.293	390.555	415.258	362.309	191.945	277.22	378.284	196.168	297.665	297.007	311.515	264.576	260.25	274.138	258.702	293.913	305.261	227.279	102.057	329.816	209.069	255.566	320.509
SHKBP1	Shkbp1	366.443	293.041	302.208	308.102	347.629	313.14	296.212	345.759	274.471	310.198	340.047	276.636	307.292	286.784	234.26	285.082	355.945	319.457	288.465	287.809	278.004	359.506	341.299	272.593	317.473	266.917	285.135	312.036	321.058	352.344	373.897	320.109	356.303	434.386	443.358	298.544	341.906	374.322	381.582	356.492	407.347	329.546	543.591	344.164	319.229	426.927	311.954	342.803
SLC14A1	Slc14a1	676.292	960.942	1243.13	1469.33	549.583	365.105	708.359	1670.99	734.196	590.004	1546.59	1102.99	1148.47	684.279	430.522	1620.74	923.82	1005.63	1226.74	1248.2	769.364	1035.03	219.495	482.435	681.881	463.343	322.092	968.323	351.494	371.953	1613.86	525.776	248.4	1239.72	1162.32	173.264	643.593	217.689	1046.91	680.291	1625.55	122.715	183.152	321.605	2261.82	802.178	466.1	471.129
SLC18B1	Slc18b1	105.039	122.923	102.734	133.847	92.1358	65.7429	170.252	98.5159	86.0604	98.948	154.281	93.8826	97.285	102.016	70.2379	106.492	97.8119	88.8894	94.6105	114.587	110.233	104.298	91.5557	92.0789	77.596	84.3706	113.511	114.63	82.1276	99.7601	87.8329	116.382	88.9848	93.5398	79.2219	90.2437	83.7293	85.4981	102.82	95.4803	100.51	69.8834	94.7733	111.223	121.308	102.915	109.085	136.959
SLC22A5	Slc22a5	391.191	410.592	335.9	283.891	476.432	319.25	441.353	322.112	342.064	351.814	377.624	391.303	272.742	316.318	383.409	319.25	334.826	361.215	372.175	364.563	435.233	306.591	350.935	435.507	422.503	296.901	358.376	316.683	216.795	273.852	437.236	444.983	346.689	454.385	384.616	388.588	316.306	456.439	458.95	368.144	342.3	311.94	238.67	236.061	285.363	337.359	382.034	339.954
SPTAN1	Sptan1	700.771	766.664	729.14	1041	707.014	697.979	848.487	689.442	659.921	710.699	717.708	631.115	461.155	802.589	645.442	818.505	659.486	771.637	762.591	780.12	459.584	793.029	468.936	582.382	508.418	496.798	613.537	792.104	623.27	360.922	642.789	625.176	485.791	736.95	785.09	642.76	558.181	540.816	646.987	654.001	937.933	749.836	622.458	353.836	726.957	564.22	603.831	606.622
SRPK1	Srpk1	166.373	227.026	167.508	246.686	203.904	204.21	197.336	124.867	210.59	208.138	229.17	233.432	104.652	197.308	194.176	176.057	139.367	152.589	180.126	291.897	245.469	154.651	159.862	161.494	143.589	147.839	186.296	161.509	175.074	130.778	154.469	188.712	128.936	134.361	157.78	176.876	137.921	145.463	149.072	157.191	143.391	220.056	136.567	109.649	151.854	127.75	158.349	163.245
ST5	St5	212.201	229.956	212.353	368.48	220.572	191.685	200.598	282.711	199.74	236.023	292.053	170.883	158.514	237.006	162.725	268.434	199.911	226.366	227.186	267.016	157.365	314.627	168.773	150.33	147.656	162.65	189.218	293.168	196.63	176.763	211.314	286.874	179.427	382.693	382.272	136.235	182.635	159.038	220.179	253.898	398.302	127.648	320.742	161.685	300.516	209.223	187.683	200.518
ST5	St5	255.52	283.188	259.81	480.416	267.48	230.166	243.871	350.422	237.833	301.81	362.157	204.884	182.842	285.544	188.921	334.09	234.473	276.301	280.43	331.98	197.338	390.837	200.003	177.782	172.826	192.485	236.915	360.6	229.196	202.096	257.283	353.699	212.587	472.435	488.008	155.908	224.114	184.72	277.29	318.92	500.799	143.872	383.286	182.909	382.486	252.056	217.977	242.421
ST5	St5	267.09	289.258	276.741	502.107	275.139	242.421	253.653	373.261	247.203	309.039	370.631	215.653	184.941	308.532	195.994	348.348	250.212	287.913	280.185	341.183	195.99	402.522	201.897	180.239	178.236	200.451	245.545	382.307	238.046	201.609	256.992	358.248	216.722	488.169	484.819	161.743	227.126	188.579	278.897	320.389	513.446	145.854	414.862	181.522	393.06	262.541	232.67	256.83
SULF2	Sulf2	266.35	225.762	241.19	355.68	252.204	259.273	199.197	284.127	247.615	294.105	279.911	165.968	225.351	342.089	169.212	306.241	257.562	267.851	222.426	312.072	169.401	346.668	233.495	190.572	202.598	209.666	231.826	317.867	256.043	362.092	230.917	271.19	254.611	409.51	415.818	220.079	242.067	253.288	215.349	240.524	358.401	218.044	416.736	299.21	352.657	245.441	216.584	234.426
SULF2	Sulf2	270.268	230.758	245.865	368.672	259.718	262.994	206.614	287.121	252.96	300.495	286.055	167.81	221.779	353.715	171.345	313.325	265.734	272.93	228.451	321.478	168.528	358.736	234.251	188.992	202.614	207.468	232.707	324.736	259.823	360.045	234.895	272.1	258.691	425.321	422.991	223.622	240.186	252.787	217.794	241.015	373.775	218.626	417.547	293.644	361.189	248.094	215.182	237.308
SWAP70	Swap70	503.771	437.244	426.271	611.615	344.13	398.511	404.736	479.21	673.348	542.874	605.888	462.675	415.594	449.374	350.614	474.509	400.845	434.709	447.615	555.898	327.385	522.044	344.326	329.418	394.729	379.065	370.486	555.672	309.079	372.064	378.427	483.938	376.053	496.105	487.118	394.858	406.457	369.092	415.316	449.223	429.879	374.641	414.276	427.663	539.008	373.927	387.434	425.056
SYN3	Syn3	128.064	117.681	131.454	88.6503	130.364	143.169	103.401	174.506	133.48	152.039	117.295	115.475	223.185	138.02	142.533	137.469	205.474	159.224	139.19	121.526	133.519	180.409	174.867	160.775	150.59	198.834	167.689	150.778	185.945	253.618	144.016	105.068	193.635	155.594	113.541	152.544	196.86	200.767	131.151	141.004	156.603	140.393	186.653	324.829	129.109	191.694	167.533	129.958
SYN3	Syn3	98.384	95.6976	104.28	73.5371	103.979	107.52	83.5459	137.941	107.911	120.755	91.3252	92.5204	179.674	106.949	109.187	110.66	155.955	125.285	114.21	97.0821	104.606	136.081	135.437	125.098	119.652	157.588	138.124	124.054	149.48	197.963	111.523	91.811	151.354	118.13	90.8217	122.319	152.779	158.756	107.182	111.674	108.937	106.504	148.277	277.737	103.191	142.006	129.907	95.2797
SYT11	Syt11	2241.64	2538.89	2321.43	2544.52	2268.45	2156.75	2230.08	2225.31	2316.78	2447.4	2264.81	1983.4	2286.97	2376.12	2008.21	2333.9	2259.73	2546.62	2311.12	2230.93	2185.85	2482.7	2187.41	2091.04	2192.73	2307.5	2251.66	2635.13	2360.8	2551.54	2097.69	2163.55	2298.03	2148.33	2031.04	2059.15	2465.41	1799.5	1967.43	2102.51	2432.59	1776.69	1897.83	2281.86	2460.19	2585.96	2602.56	2305.13
TACC1	Tacc1	692.237	870.327	808.862	1622.11	855.018	775.181	1025.06	767.371	738.161	920.516	903.926	818.521	453.15	1076.28	706.01	992.34	727.58	992.143	1022.49	1178.23	596.21	849.426	548.707	543.898	665.74	654.148	843.548	1119.06	858.133	472.756	897.855	749.385	474.661	859.173	741.068	945.375	609.62	614.978	780.038	453.969	928.347	713.444	503.101	811.676	1043.71	679.08	588.367	747.304
TACC1	Tacc1	659.405	845.665	784.68	1645.9	809.135	758.168	990.093	723.584	704.857	884.236	866.479	771.01	413.773	1065.17	667.27	981.809	661.665	958.477	978.723	1130.42	581.018	804.851	513.429	500.604	653.403	633.547	833.789	1109.68	813.087	460.467	889.719	747.844	431.409	835.877	746.385	894.68	585.246	588.127	780.393	444.76	880.762	670.427	475.467	778.782	1017.98	640.245	561.624	710.103
TAOK1	Taok1	581.102	627.119	463.512	681.031	402.315	485.282	499.023	400.69	561.739	561.145	579.099	541.502	350.56	556.693	560.515	544.914	325.122	503.913	508.504	645.289	450.129	470.639	377.638	441.047	474.291	480.413	469.593	537.633	415.102	277.603	401.484	460.152	380.076	365.505	512.063	466.398	366.864	295.174	405.291	462.464	346.844	437.436	315.525	240.393	498.208	310.43	419.775	400.352
TCF7L1	Tcf7l1	248.69	230.443	270.079	241.381	283.941	320.894	212.469	294.078	192.749	242.07	242.204	176.752	257.152	256.305	211.397	266.619	346.042	282.393	238.305	232.566	238.28	306.961	241.32	239.397	203.354	258.604	228.029	254.043	272.213	263.274	276.694	274.055	273.005	346.906	302.657	236.875	305.107	242.833	263.891	202.569	356.619	238.208	407.02	345.306	359.421	340.236	263.041	263.033
TIMMDC1	Timmdc1	256.494	277.347	371.475	602.123	396.626	358.183	420.579	242.234	372.776	392.679	396.022	465.461	283.818	335.355	329.201	309.38	228.803	243.162	310.241	356.077	408.191	216.063	332.351	331.836	375.947	286.075	367.002	332.147	269.903	189.574	336.856	402.883	305.916	355.331	330.761	323.722	234.34	392.072	334.137	476.093	249.271	427.985	307.065	154.764	293.089	227.122	315.959	317.694
TIMP3	Timp3	1150.97	909.707	823.808	2507.08	767.662	848.569	673.699	761.838	722.31	519.058	658.584	580.362	471.18	845.573	434.927	936.474	780.229	807.404	875.083	707.405	457.721	1145.7	422.551	443.285	396.515	634.098	609.616	988.293	556.834	332.606	834.981	691.935	523.885	921.789	673.528	520.117	576.7	423.334	680.569	570.703	1135.34	559.187	273.465	377.115	1309.55	719.099	647.713	689.866
TLR3	Tlr3	98.2418	156.01	114.125	357.756	122.613	90.1851	144.894	106.12	108.068	104.655	202.542	135.767	102.572	113.61	71.7266	162.34	106.533	112.806	150.258	111.108	94.6435	97.7731	87.412	75.5033	102.045	75.0881	88.1732	174.125	92.5198	65.89	90.6348	97.1756	82.3537	118.37	106.455	66.7347	90.0398	64.9407	112.454	106.339	131.382	57.9549	85.7899	95.5024	131.769	92.466	84.869	92.2099
TMEM167B	Tmem167b	491.967	512.314	520.199	725.42	490.468	552.397	657.023	417.14	633.769	544.616	658.583	564.617	516.715	468.457	617.239	506.26	364.073	391.387	497.873	651.755	414.491	368.412	394.962	365.099	606.078	373.41	452.97	431.403	281.932	238.795	517.658	484.868	352.044	518.365	514.021	380.911	344.658	416.887	485.008	545.45	350.226	435.266	240.596	283.111	526.07	323.743	585.732	477.516
TMEM181	Tmem181a	701.904	887.442	868.934	957.478	1027.61	780.996	1253.75	628.98	843.7	921.484	894.967	979.284	598.059	808.664	845.966	758.114	624.58	746.806	827.877	833.967	967.584	573.762	685.871	832.724	874.292	636.066	756.997	645.688	791.723	378.407	755.58	766.887	671.54	651.87	663.111	765.301	610.124	867.577	845.868	767.505	618.167	964.284	504.851	490.706	660.219	631.683	737.278	580.124
TMEM184C	Tmem184c	2033.42	2667.18	2378.08	2579.73	2527.89	2333.52	2515.48	2019.21	2571.35	2538.03	2671.71	2704.06	2226.88	2272.93	2522.18	2413.98	1992.92	2315.72	2446.41	2631.78	2562.95	2129.46	2418.27	2236.61	2560.6	2665.01	2382.58	2558.96	2143.5	2100.08	2003.59	1978.91	2138.82	1869.75	1766.35	2038.88	2092.21	1812.91	1885.99	2187.14	1963.71	2013.07	1609.49	2031.08	1949.1	2138.15	2464.31	2345.91
TNKS	Tnks	244.917	362.955	347.735	499.132	298.194	359.504	397.005	234.745	244.844	254.802	393.972	317.916	218.6	366.693	402.954	354.049	241.149	285.306	328.839	346.735	307.815	209.441	197.581	201.734	316.096	199.422	317.054	289.143	272.687	157.307	297.274	355.934	172.005	283.729	283.577	315.702	199.9	186.379	315.471	214.531	235.095	187.913	159.365	109.682	304.043	203.769	240.782	280.335
TOP2B	Top2b	309.296	506.825	387.214	600.131	479.165	447.969	462.909	236.674	515.552	398.251	493.903	735.427	358.346	490.296	381.611	526.69	220.262	350.65	406.992	517.461	539.726	243.714	297.194	388.564	447.581	264.274	485.769	467.824	380.877	246.01	313.731	351.639	234.242	237.503	317.686	347.912	251.647	223.384	297.387	325.302	184.054	287.234	152.34	121.199	422.358	215.012	373.192	342.933
TRPM6	Trpm6	486.915	449.94	455.864	480.036	415.534	438.148	423.177	487.881	522.02	506.597	491.674	428.151	614.33	446.635	411.284	489.876	467.798	517.198	464.002	588.171	430.2	548.879	490.758	445.017	469.16	500.773	485.343	503.219	492.25	559.572	429.111	438.131	466.04	456.71	455.766	417.446	524.117	458.534	424.418	449.527	447.036	389.561	469.285	633.759	443.274	503.901	533.591	470.928
TSPYL1	Tspyl1	3325.18	4060.84	3688.27	3605.66	3829.75	3653.06	3570.96	3503.15	3366.14	3841.07	3882.33	3711.29	3771.29	3650.57	3406.6	3695.37	3685.33	3983.19	3740.23	3980.52	3532.14	3628.57	3536.79	3560.18	3946.79	3491.44	3682.28	3712.23	3638.27	3679.26	3312.39	3063.47	3739.47	3016.2	2978.29	3496.06	3770.1	3165.73	3161.24	3202.17	3426.15	2854.46	2753.71	3453.07	3270.26	3895.51	4378.5	3498.85
TSPYL4	Tspyl4	275.787	345.705	314.429	314.977	335.121	355.26	356.507	303.583	194.156	309.967	295.151	335.913	286.567	296.486	353.888	294.995	299.033	310.542	326.859	332.302	342.683	279.616	282.75	324.098	311.821	263.834	298.992	291.172	329.955	266.858	357.778	274.296	281.935	346.368	307.367	330.885	295.94	309.243	327.726	365.678	300.697	320.986	226.908	330.179	271.051	285.29	253.66	223.661
TSTA3	Tsta3	503.619	624.127	781.201	434.202	636.778	427.879	606.931	395.651	527.223	817.415	630.617	579.622	365.919	520.875	725.637	379.819	319.318	417.624	418.737	633.266	505.907	498.722	1096.27	845.893	480.286	455.25	536.068	582.643	806.691	296.782	612.239	896.838	520.349	758.856	788.123	620.8	561.395	938.927	751.792	1359.57	368.794	445.127	525.755	415.741	452.202	301.692	381.846	610.354
UFC1	Ufc1	298.236	411.625	371.712	541.531	446.68	282.515	468.095	276.427	493.722	324.257	417.708	492.884	292.412	427.964	460.001	380.687	267.883	267.914	373.021	377.058	545.65	265.718	396.227	378.144	468.442	330.553	413.187	351.82	280.295	191.692	407.358	486.103	279.748	391.284	357.791	343.042	286.108	483.515	386.97	518.56	283.393	275.744	187.617	162.637	322.411	267.776	373.082	409.979
VEGFC	Vegfc	212.867	181.345	176.692	190.754	188.374	247.784	201.11	207.987	225.717	231.951	170.654	154.751	226.682	197.614	189.613	228.664	276.316	211.068	187.531	227.564	192.687	241.964	216.112	194.029	164.512	218.616	222.717	244.243	225.774	277.994	227.165	215.279	218.667	279.787	202.229	196.777	250.895	259.221	195.664	196.703	235.925	226.678	586.532	314.031	185.161	270.826	230.46	252.96
XYLB	Xylb	318.676	322.377	264.18	190.615	274.409	250.748	263.353	238.612	226.334	255.573	198.786	246.095	183.627	228.791	368.289	218.489	254.09	241.887	218.127	202.85	381.989	205.577	302.984	349.271	232.627	300.222	281.823	195.135	248.113	212.254	300.536	357.476	292.178	226.033	306.387	353.776	286.724	303.385	316.796	366.117	266.75	438.382	263.004	261.124	246.129	251.168	243.222	273.279
YIPF4	Yipf4	192.686	243.673	257.032	327.91	283.282	280.072	310.962	159.681	242.707	296.85	238.878	378.811	186.016	239.717	249.829	219.228	163.062	175.649	237.449	262.748	257.663	162.081	216.858	207.916	243.753	170.938	202.375	201.464	182.755	122.874	195.944	215.056	173.542	196.02	180.492	185.69	133.578	188.013	189.936	223.51	208.02	172.519	95.0154	112.287	210.021	145.841	196.281	227.298
ZC3H8	Zc3h8	198.85	205.449	175.226	146.934	172.019	151.1	188.77	143.742	145.493	130.243	189.554	217.04	151.242	198.159	193.541	196.146	161.119	162.452	173.669	189.987	218.593	158.006	162.358	182.859	175.068	154.074	214.438	154.775	161.052	126.64	163.067	192.801	151.576	118.73	154.185	197.081	178.674	161.376	180.635	171.577	144.006	148.241	154.35	147.437	172.46	143.504	167.766	188.883
ZFP90	Zfp90	446.452	393.685	380.586	546.956	352.775	378.004	403.033	382.318	355.065	370.386	426.164	438.443	353.973	443.939	335.934	412.82	339.873	371.978	346.834	346.54	448.133	352.656	304.031	409.871	395.123	376.644	385.741	391.798	314.276	402.836	363.146	460.905	341.199	364.138	459.079	375.823	391.805	329.875	433.425	415.653	369.499	385.378	391.736	319.692	518.885	381.215	331.208	413.564
ZNF672	Zfp672	257.579	300.904	321.668	306.653	319.926	444.877	656.431	279.507	251.762	287.791	289.224	376.791	271.771	250.726	329.774	338.933	325.557	311.615	306.898	362.165	376.821	291.761	328.613	318.328	264.07	275.852	275.322	247.985	292.874	283.579	363.66	343.016	303.033	353.165	367.349	327.426	413.754	377.619	388.94	325.541	313.074	267.451	302.63	262.998	296.311	352.175	329.742	293.259
[truncated: 36 more columns]
